# Supplementary material for: PLETHORAs shape Arabidopsis phyllotaxis through modulation of patterning robustness and accelerated inflorescence development
Source: New Phytol. 2025 Oct 11;249(1):495–511. doi: 10.1111/nph.70620 (PMC12676083; doi:10.1111/nph.70620)
Supplement: Supplementary file 2 — Table S1 Oligonucleotides used in this study. Table S2 Identified DEGs in SAMs and IMs of Col‐0 and plt3 plt7. Table S3 DAP‐seq experimental metrics. Table S4 DAP‐seq peak annotations relative to the TSS. Table S5 Overlap between DAP‐seq datasets. Table S6 pin1 T600I phenotype segregation in plt mutant backgrounds. Table S7 pin1 T600I phenotype–genotype correlation in plt3/+ plt5 plt7. Please note: Wiley is not responsible for the content or functionality of any Supporting Information supplied by the authors. Any queries (other than missing material) should be directed to the New Phytologist Central Office. [file NPH-249-495-s001.xlsx]

## Sheet: General
New Phytologist Supporting Information
Article title: PLETHORAs shape Arabidopsis phyllotaxis through modulation of patterning robustness and accelerated inflorescence development
Authors: Merijn Kerstens, Freek van der Klugt, Hugo Hofhuis, Ben Scheres and Viola Willemsen
Article acceptance date: 15 September 2025

## Sheet: Table S1
Table S1. Oligonucleotides used in this study.
Primer name	Purpose	5' to 3' sequence
pDR5rev2-ΩTMV F	Cloning	aaagaagacaaggaggtcatctatgtgaattcccgac
pDR5rev2-ΩTMV R	Cloning	aaagaagacaacattggatcccctgtaattgtaattgt
3xnlsVENUS F	Cloning	aaagaagacaaaatggctcccaagaagaagagaaag
3xnlsVENUS R	Cloning	aaagaagacaaaagcttacttgtacagctcgtccatgc
DHFR F	Cloning	aaagaagacaaaatgatggttcgaccattgaactg
DHFR R	Cloning	aaagaagacaaaagcttagtctttcttctcgtagacttcaaa
DHFR cure F	Cloning	tttggtctcagatcgaccctggcctccgctc
DHFR cure R	Cloning	aaagaagacaaaagcttagtctttcttctcgtagacttcaaa
BsaI-cPLT5 F	Cloning	aaaggtctcaaatgaagaacaataacaacaa
BsaI-cPLT5 R	Cloning	aaaggtctcaaagctcattccaacccaaaaaccggtgtg
BsaI-cPLT7 F1	Cloning	aaaggtctcaaatggctcctccaatgacga
BsaI-cPLT7 R1	Cloning	aaaggtctcaagtctctgtttggttatcagagtaacg
BsaI-cPLT7 F2	Cloning	aaaggtctcagactcaagactcttcttctctcactc
BsaI-cPLT7 R2	Cloning	aaaggtctcaaggaaaatttgtagtagcagtagaaccc
BsaI-cPLT7 F3	Cloning	aaaggtctcatcctgtctcgagttattcaaaagaacttgagg
BsaI-cPLT7 R3	Cloning	aaaggtctcataaaggataatgctgaaagaagttctgg
BsaI-cPLT7 F4	Cloning	aaaggtctcatttagtctctgactctacaattcaagctc
BsaI-cPLT7 R4	Cloning	aaaggtctcaaagcttagtaagactggttaggccacaag
PIN1 T600 F	Genotyping	gtggaaacagaagagcagct
PIN1 T600 R	Genotyping	acgcgatcaacatcccaaat
PLT3 CRISPR F	Genotyping	aggcgttcccattctctttt
PLT3 CRISPR R	Genotyping	ttgaccaaacgtatcagcaatc

## Sheet: Table S2
Table S2. Identified differentially expressed genes in SAMs and IMs of Arabidopsis Col-0 and plt3 plt7. SAM = shoot apical meristem, IM = inflorescence meristem, N/A not available.
Gene identifier	Log2 fold change	Adjusted p-values	Tissue	Annotation
AT1G04290	0.509453	0.0756439	SAM	N/A
AT1G15210	-0.649667	0.0676761	SAM	ABCG35;ATP-BINDING CASSETTE G35;ATPDR7;PDR7;PLEIOTROPIC DRUG RESISTANCE 7
AT1G23730	0.744261	0.0605594	SAM	ATBCA3;BCA3;BETA CARBONIC ANHYDRASE 3;BETA CARBONIC ANHYDRASE 3
AT1G26680	-1.61881	1.24892e-05	SAM	N/A
AT1G30950	-1.35962	0.011143	SAM	UFO;UNUSUAL FLORAL ORGANS
AT1G33790	-0.905961	5.25577e-05	SAM	N/A
AT1G35140	-1.36265	0.057315	SAM	EXL1;EXORDIUM LIKE 1;HUP46;HYPOXIA RESPONSE UNKNOWN PROTEIN 46;PHI-1;PHOSPHATE-INDUCED 1
AT1G43800	1.64678	2.70856e-07	SAM	AAD6;ACYL?ACYL CARRIER PROTEIN (ACP) DESATURASE 6;FLORAL TRANSITION AT THE MERISTEM1;FTM1;HUP7;HYPOXIA RESPONSE UNKNOWN PROTEIN 7;SAD6;STEAROYL-ACYL CARRIER PROTEIN DELTA9-DESATURASE6
AT1G53900	-1.28165	0.0854804	SAM	N/A
AT1G57990	-0.609002	0.0125332	SAM	ATPUP18;PUP18;PURINE PERMEASE 18
AT1G66200	0.376467	0.0614169	SAM	ATGSR2;GLN1;2;GLUTAMINE SYNTHASE CLONE F11;GLUTAMINE SYNTHETASE 1;2;GSR2
AT1G75120	0.41061	0.0860034	SAM	REDUCED RESIDUAL ARABINOSE 1;RRA1
AT1G75945	1.36023	1.37672e-06	SAM	N/A
AT2G14580	0.680889	0.0173167	SAM	ATCAPE7;ATPRB1;BASIC PATHOGENESIS-RELATED PROTEIN 1;PRB1
AT2G23050	-1.04257	0.0854804	SAM	MAB4/ENP/NPY1-LIKE 4;MEL4;NAKED PINS IN YUC MUTANTS 4;NPY4
AT2G24600	-1.34141	0.00048918	SAM	N/A
AT2G27880	-1.41906	0.00486699	SAM	AGO5;ARGONAUTE 5;ATAGO5
AT2G30670	1.21337	1.33581e-05	SAM	N/A
AT2G43590	0.701553	1.29516e-05	SAM	N/A
AT3G04720	1.1561	1.29516e-05	SAM	ATPR4;HEL;HEVEIN-LIKE;PATHOGENESIS-RELATED 4;PR-4;PR4
AT3G05370	-0.556988	0.0738447	SAM	ATRLP31;RECEPTOR LIKE PROTEIN 31;RLP31
AT3G05727	0.46083	0.032269	SAM	DEG28
AT3G08520	0.58895	0.0335399	SAM	EL41X;RIBOSOMAL PROTEIN EL41X
AT3G12500	1.07479	0.0021664	SAM	ATHCHIB;B-CHI;BASIC CHITINASE;CHI-B;HCHIB;PATHOGENESIS-RELATED 3;PR-3;PR3
AT3G14560	0.760707	0.0273607	SAM	N/A
AT3G16360	0.661463	0.0706392	SAM	AHP4;HPT PHOSPHOTRANSMITTER 4
AT3G16530	0.498624	0.0339201	SAM	N/A
AT3G24240	-3.57675	0.0636854	SAM	RGF1 INSENSITIVE 1;RGFR1;RGI1
AT3G28340	-1.53948	0.0711357	SAM	GALACTINOL SYNTHASE 8;GALACTURONOSYLTRANSFERASE-LIKE 10;GATL10;GOLS8
AT3G45970	-0.665564	0.0684723	SAM	ATEXLA1;ATEXPL1;ATHEXP BETA 2.1;EXLA1;EXPANSIN L1;EXPANSIN-LIKE A1;EXPL1
AT3G57200	0.54769	0.0273607	SAM	N/A
AT3G59270	-0.586092	0.0338156	SAM	N/A
AT3G60290	-0.77347	0.0903747	SAM	N/A
AT4G08770	1.10657	0.00103331	SAM	PEROXIDASE 37;PRX37
AT4G08950	-0.515449	0.0904964	SAM	EXO;EXORDIUM
AT4G22520	0.837083	0.0214902	SAM	N/A
AT4G35090	-0.391621	0.0605594	SAM	CAT2;CATALASE 2
AT5G04890	0.782267	0.0320831	SAM	ACD41.3;RESTRICTED TEV MOVEMENT 2;RTM2
AT5G05960	0.849737	0.0100272	SAM	N/A
AT5G07180	-0.389049	0.0149129	SAM	ERECTA-LIKE 2;ERL2
AT5G09220	0.587095	0.0338156	SAM	AAP2;AMINO ACID PERMEASE 2
AT5G10510	-0.872175	2.25911e-06	SAM	AIL6;AINTEGUMENTA-LIKE 6;PLETHORA 3;PLT3
AT5G10770	0.475502	0.0738447	SAM	N/A
AT5G19520	-1.42346	0.00595168	SAM	ATMSL9;MECHANOSENSITIVE CHANNEL OF SMALL CONDUCTANCE-LIKE 9;MSL9
AT5G20740	0.397113	0.0530168	SAM	PECTIN METHYLESTERASE INHIBITOR 3;PMEI3
AT5G24240	-5.21334	1.28787e-29	SAM	ATPI4KGAMMA3;MOP9.5
AT5G34830	2.69386	9.62019e-06	SAM	N/A
AT5G37940	1.13729	0.0650133	SAM	N/A
AT5G41300	1.78656	0.0854804	SAM	N/A
AT5G46710	-0.559506	0.0854804	SAM	N/A
AT5G49630	0.415339	0.057315	SAM	AAP6;AMINO ACID PERMEASE 6
AT1G01360	-0.415215	0.0473453	IM	PYL9;PYRABACTIN RESISTANCE 1-LIKE 9;RCAR1;REGULATORY COMPONENT OF ABA RECEPTOR 1
AT1G03610	-0.479429	0.0945452	IM	N/A
AT1G03710	-1.13496	2.68663e-19	IM	N/A
AT1G03820	0.502188	4.15599e-05	IM	N/A
AT1G04280	-0.66006	4.19442e-05	IM	NAD KINASE-CAM DEPENDENT;NADKC
AT1G04660	-0.826817	4.33696e-11	IM	N/A
AT1G08630	-0.819513	2.09408e-05	IM	THA1;THREONINE ALDOLASE 1
AT1G10990	-0.417295	0.0393695	IM	N/A
AT1G11420	-0.363259	0.0213335	IM	ATDUF2;DOMAIN OF UNKNOWN FUNCTION 724 2;DUF2
AT1G11580	-0.757457	0.0181596	IM	ATPMEPCRA;METHYLESTERASE PCR A;PECTIN METHYL ESTERASE INHIBITOR-PECTIN METHYLESTERASE 18;PMEI-PME18;PMEPCRA
AT1G12160	-0.739111	0.0364166	IM	FMOGS-OX7
AT1G12805	-1.94552	6.39186e-08	IM	N/A
AT1G15100	-0.33545	0.06827	IM	RHA2A;RING-H2 FINGER A2A
AT1G15670	-0.911332	0.00137583	IM	KELCH REPEAT F-BOX 1;KFB01;KISS ME DEADLY 2;KMD2
AT1G18193	0.74596	5.70223e-07	IM	N/A
AT1G18910	-0.38371	0.0363575	IM	BRUTUS LIKE 2;BTSL2
AT1G20730	-1.74033	0.0233607	IM	N/A
AT1G21050	-0.380831	0.0132332	IM	N/A
AT1G22430	-0.335127	0.0835181	IM	N/A
AT1G22550	-0.80802	1.26128e-08	IM	NPF5.16
AT1G23710	-0.35635	0.0313009	IM	N/A
AT1G23730	0.997652	0.0381259	IM	ATBCA3;BCA3;BETA CARBONIC ANHYDRASE 3;BETA CARBONIC ANHYDRASE 3
AT1G24590	-0.663047	0.0599412	IM	BOL;BOLITA;DORNROSCHEN-LIKE;DRN-LIKE;DRNL;ENHANCER OF SHOOT REGENERATION 2;ESR2;FOR SUPPRESSOR OF PHYTOCHROMEB-4 2;SOB2
AT1G25230	-0.600147	0.0143226	IM	N/A
AT1G25530	-0.637733	0.00449307	IM	N/A
AT1G26680	-1.33999	3.27943e-07	IM	N/A
AT1G28130	-0.455296	0.053814	IM	GH3.17;GRETCHEN HAGEN 3.17;VAS2
AT1G28610	0.369359	0.0903577	IM	GGL3;GUARD-CELL-ENRICHED GDSL LIPASE 3
AT1G29280	-1.09501	0.076941	IM	ABNORMAL 33 THERMOMORPHOGENESIS 3;ABT3;ATWRKY65;WRKY DNA-BINDING PROTEIN 65;WRKY65
AT1G32540	-0.407721	0.00526214	IM	LOL1;LSD ONE LIKE 1
AT1G33055	-1.79744	0.0190845	IM	HUP32;HYPOXIA RESPONSE UNKNOWN PROTEIN 32
AT1G33080	-0.660729	0.00104235	IM	N/A
AT1G33790	-1.62841	2.13636e-39	IM	N/A
AT1G35560	0.346366	0.0941736	IM	ATTCP23;TCP DOMAIN PROTEIN 23;TCP23
AT1G35720	0.574656	6.0532e-14	IM	ANN1;ANNAT1;ANNEXIN 1;ATANN1;ATOXY5;OXY5
AT1G37140	-0.702991	0.0648511	IM	MCT1;MEI2 C-TERMINAL RRM ONLY LIKE 1
AT1G43800	-1.77958	2.36047e-09	IM	AAD6;ACYL?ACYL CARRIER PROTEIN (ACP) DESATURASE 6;FLORAL TRANSITION AT THE MERISTEM1;FTM1;HUP7;HYPOXIA RESPONSE UNKNOWN PROTEIN 7;SAD6;STEAROYL-ACYL CARRIER PROTEIN DELTA9-DESATURASE6
AT1G47840	-1.27211	3.80875e-05	IM	HEXOKINASE 3;HXK3
AT1G49475	-1.45671	1.10264e-24	IM	N/A
AT1G51400	-0.366602	0.016733	IM	N/A
AT1G53080	0.380915	0.0809822	IM	N/A
AT1G53480	-0.493572	6.85365e-14	IM	ARABIDOPSIS MTO 1 RESPONDING DOWN 1;ATMRD1;MRD1;MTO 1 RESPONDING DOWN 1
AT1G54010	-0.551172	0.00125763	IM	GDSL-LIKE LIPASE 23;GELP23;GLL23
AT1G54040	0.38234	0.000876201	IM	EPITHIOSPECIFIER PROTEIN;EPITHIOSPECIFYING SENESCENCE REGULATOR;ESP;ESR;TASTY
AT1G55673	-0.746942	3.16185e-09	IM	N/A
AT1G57990	-0.88681	0.0825467	IM	ATPUP18;PUP18;PURINE PERMEASE 18
AT1G58270	-1.31929	0.098734	IM	ZW9
AT1G58410	-0.664415	0.0664851	IM	N/A
AT1G60140	-0.329224	0.0941736	IM	ATTPS10;TPS10;TREHALOSE PHOSPHATE SYNTHASE;TREHALOSE PHOSPHATE SYNTHASE 10
AT1G60260	-0.329775	0.0887166	IM	BETA GLUCOSIDASE 5;BGLU5
AT1G61580	0.370316	0.00010534	IM	ARABIDOPSIS RIBOSOMAL PROTEIN 2;ARP2;R-PROTEIN L3 B;RIBOSOMAL PROTEIN UL3Y;RPL3B;UL3Y
AT1G62500	-0.422982	3.00051e-05	IM	DEG27
AT1G63440	-0.526998	0.0516762	IM	ATHMP12;HEAVY METAL ASSOCIATED PROTEIN 12;HEAVY METAL ATPASE 5;HMA5
AT1G63800	-0.458774	0.0144393	IM	UBC5;UBIQUITIN-CONJUGATING ENZYME 5
AT1G64700	0.620028	0.0843853	IM	N/A
AT1G64720	-0.365836	0.0283249	IM	CP5;MEMBRANE RELATED PROTEIN CP5
AT1G65150	0.559862	6.31309e-09	IM	N/A
AT1G66390	-0.638403	0.06827	IM	ATMYB90;MYB DOMAIN PROTEIN 90;MYB90;PAP2;PRODUCTION OF ANTHOCYANIN PIGMENT 2
AT1G68020	-0.364973	0.0150515	IM	ATTPS6;TPS6;TREHALOSE -6-PHOSPHATASE SYNTHASE S6
AT1G70800	0.443215	0.00912145	IM	C2-DOMAIN ABA-RELATED6;CAR6;EHB1;ENHANCED BENDING 1
AT1G70980	0.403629	3.52505e-06	IM	SYNC3
AT1G72130	-0.391878	0.0749612	IM	NPF5.11
AT1G72430	-0.463812	0.0532562	IM	SAUR78;SMALL AUXIN UPREGULATED RNA 78
AT1G72500	-0.332494	2.30789e-05	IM	N/A
AT1G73010	0.529263	0.00497254	IM	ATPPSPASE1;ATPS2;PECP2;PHOSPHATE STARVATION-INDUCED GENE 2;PPSPASE1;PS2;PYROPHOSPHATE-SPECIFIC PHOSPHATASE1
AT1G73325	0.52853	0.0757095	IM	N/A
AT1G75380	-0.516282	0.00933747	IM	ATBBD1;BBD1;BIFUNCTIONAL NUCLEASE IN BASAL DEFENSE RESPONSE 1
AT1G75945	1.76555	7.56645e-29	IM	N/A
AT1G76650	-1.56094	0.000749344	IM	CALMODULIN-LIKE 38;CML38
AT1G76720	-0.382661	0.00676643	IM	N/A
AT1G77120	-0.689125	1.00691e-06	IM	ADH;ADH1;ALCOHOL DEHYDROGENASE;ALCOHOL DEHYDROGENASE 1;ARABIDOPSIS THALIANA ALCOHOL DEHYDROGENASE;ATADH;ATADH1
AT1G78490	0.424328	0.066336	IM	CYP708A3;CYTOCHROME P450, FAMILY 708, SUBFAMILY A, POLYPEPTIDE 3
AT1G80050	0.426959	0.000545206	IM	ADENINE PHOSPHORIBOSYL TRANSFERASE 2;APT2;ATAPT2;PHT1.1
AT1G80100	-0.61182	0.0345538	IM	AHP6;HISTIDINE PHOSPHOTRANSFER PROTEIN 6;HP6
AT2G03020	-0.672512	0.00104235	IM	ACD26.0
AT2G05070	-0.363759	0.0414101	IM	LHCB2;LHCB2.2;LIGHT-HARVESTING CHLOROPHYLL B-BINDING 2;PHOTOSYSTEM II LIGHT HARVESTING COMPLEX GENE 2.2
AT2G07599	-0.831662	0.0613466	IM	N/A
AT2G07671	-0.511255	0.0375721	IM	N/A
AT2G13550	-0.564735	0.00129745	IM	N/A
AT2G15400	0.377367	0.00504419	IM	NRPE3B;RBP36B
AT2G16060	-1.80585	7.46191e-05	IM	AHB1;ARATH GLB1;ATGLB1;CLASS I HEMOGLOBIN;GLB1;HB1;HEMOGLOBIN 1;NSHB1;PGB1;PHYTOGLOBIN 1
AT2G16890	0.841432	1.88605e-06	IM	N/A
AT2G17705	-0.444901	0.0797778	IM	N/A
AT2G17850	-2.86555	0.00294121	IM	N/A
AT2G18150	-0.994142	0.0463379	IM	N/A
AT2G18500	-0.444422	0.0256513	IM	ARABIDOPSIS THALIANA OVATE FAMILY PROTEIN 7;ATOFP7;OFP7;OVATE FAMILY PROTEIN 7
AT2G21590	0.342015	0.0171042	IM	APL4
AT2G22330	-1.05978	0.0132858	IM	CYP79B3;CYTOCHROME P450, FAMILY 79, SUBFAMILY B, POLYPEPTIDE 3
AT2G23050	-0.745039	9.75302e-05	IM	MAB4/ENP/NPY1-LIKE 4;MEL4;NAKED PINS IN YUC MUTANTS 4;NPY4
AT2G23180	-0.369908	0.00063678	IM	CYP96A1;CYTOCHROME P450, FAMILY 96, SUBFAMILY A, POLYPEPTIDE 1
AT2G24210	1.10477	3.52505e-06	IM	TERPENE SYNTHASE 10;TPS10
AT2G24762	0.449027	0.0535218	IM	ATGDU4;GDU4;GLUTAMINE DUMPER 4
AT2G26040	-0.740291	0.0196869	IM	PYL2;PYR1-LIKE 2;RCAR14;REGULATORY COMPONENTS OF ABA RECEPTOR 14
AT2G26870	-0.389582	0.0333192	IM	NON-SPECIFIC PHOSPHOLIPASE C2;NPC2
AT2G27880	-0.436913	0.000807988	IM	AGO5;ARGONAUTE 5;ATAGO5
AT2G30770	-1.42078	0.0463379	IM	CYP71A13;CYTOCHROME P450, FAMILY 71, SUBFAMILY A, POLYPEPTIDE 13
AT2G34020	-1.25751	0.0616691	IM	N/A
AT2G34620	-0.365716	0.0506897	IM	MTERF10
AT2G36145	0.356106	0.0689057	IM	N/A
AT2G37280	-1.10774	0.0031283	IM	ABCG33;ATP-BINDING CASSETTE G33;ATPDR5;PDR5;PLEIOTROPIC DRUG RESISTANCE 5
AT2G37900	-0.651738	0.0228533	IM	N/A
AT2G42610	0.385007	0.0873592	IM	LIGHT SENSITIVE HYPOCOTYLS 10;LSH10
AT2G44450	0.382046	0.0553949	IM	BETA GLUCOSIDASE 15;BGLU15
AT2G45170	-0.83301	0.00399237	IM	ATATG8E;ATG8E;AUTOPHAGY 8E
AT2G45180	-0.424929	0.000135754	IM	DISEASE RELATED NONSPECIFIC LIPID TRANSFER PROTEIN 1;DRN1
AT2G45660	-0.431781	2.71204e-07	IM	AGAMOUS-LIKE 20;AGL20;ATSOC1;SOC1;SUPPRESSOR OF OVEREXPRESSION OF CO 1
AT2G47520	-1.13062	0.0647475	IM	ARABIDOPSIS THALIANA ETHYLENE RESPONSE FACTOR 71;ATERF71;ERF71;ETHYLENE RESPONSE FACTOR 71;HRE2;HYPOXIA RESPONSIVE ERF (ETHYLENE RESPONSE FACTOR) 2
AT2G47710	-0.335378	0.00499509	IM	N/A
AT3G01015	0.645496	0.0195067	IM	MD60;MICROTUBULE DESTABILIZING PROTEIN60;TPXL1
AT3G01600	-0.525389	0.0535218	IM	ANAC044;NAC DOMAIN CONTAINING PROTEIN 44;NAC044
AT3G01670	0.401077	0.00133786	IM	ARABIDOPSIS THALIANA SIEVE ELEMENT OCCLUSION-RELATED 2;ATSEOR2;SEOA;SEOR2;SIEVE ELEMENT OCCLUSION A;SIEVE ELEMENT OCCLUSION-RELATED 2
AT3G01680	0.404907	0.00268695	IM	ARABIDOPSIS THALIANA SIEVE ELEMENT OCCLUSION-RELATED 1;ATSEOR1;SEOB;SEOR1;SIEVE ELEMENT OCCLUSION B;SIEVE-ELEMENT-OCCLUSION-RELATED 1
AT3G02550	-0.377501	0.000216493	IM	LBD41;LOB DOMAIN-CONTAINING PROTEIN 41
AT3G05035	-0.922338	0.0031283	IM	LNC161
AT3G05165	0.366388	0.00274899	IM	N/A
AT3G08860	0.668209	0.0481477	IM	PYD4;PYRIMIDINE 4
AT3G10020	-0.364203	0.0479815	IM	HUP26;HYPOXIA RESPONSE UNKNOWN PROTEIN 26
AT3G10040	-0.579157	9.64438e-05	IM	HRA1;HYPOXIA RESPONSE ATTENUATOR1
AT3G11580	-0.438336	0.0165146	IM	NGAL2;NGATHA-LIKE PROTEIN2;SOD7;SUPPRESSOR OF DA1-1
AT3G12580	-0.619515	0.000674934	IM	ARABIDOPSIS HEAT SHOCK PROTEIN 70;ATHSP70;HEAT SHOCK 70 KDA PROTEIN 4;HEAT SHOCK PROTEIN 70;HSC70-4;HSP70;HSP70-4
AT3G14020	-0.522981	0.000674934	IM	NF-YA6;NUCLEAR FACTOR Y, SUBUNIT A6
AT3G15030	0.37141	0.0029033	IM	MATERNAL EFFECT EMBRYO ARREST 35;MEE35;PCF4;TCP FAMILY TRANSCRIPTION FACTOR 4;TCP4
AT3G15300	-0.486936	0.070658	IM	MPK3/6-TARGETED VQP 4;MVQ4
AT3G15950	-0.687853	0.00289417	IM	NAI2
AT3G16400	-0.583005	0.000184744	IM	ATMLP-470;ATNSP1;MYROSINASE-BINDING PROTEIN-LIKE PROTEIN-470;NITRILE SPECIFIER PROTEIN 1;NSP1
AT3G16420	-1.84015	0.00499559	IM	JACALIN-RELATED LECTIN 30;JAL30;PBP1;PBPI;PYK10-BINDING PROTEIN 1
AT3G16650	1.0004	1.54772e-11	IM	PLEIOTROPIC REGULATORY LOCUS 2;PRL2
AT3G18960	-0.324491	0.00894265	IM	REM7;REPRODUCTIVE MERISTEM 7
AT3G19270	0.588588	0.0613466	IM	CYP707A4;CYTOCHROME P450, FAMILY 707, SUBFAMILY A, POLYPEPTIDE 4
AT3G20395	-1.15781	0.00063678	IM	ARABIDOPSIS TOXICOS EN LEVADURA 92;ATL92
AT3G21310	0.40059	0.0340697	IM	N/A
AT3G21420	-0.422223	0.00108814	IM	LATERAL BRANCHING OXIDOREDUCTASE;LBO
AT3G22120	-0.328128	1.01393e-06	IM	CELL WALL-PLASMA MEMBRANE LINKER PROTEIN;CWLP
AT3G23030	-0.812884	0.00962945	IM	IAA2;INDOLE-3-ACETIC ACID INDUCIBLE 2
AT3G23340	-0.58738	0.0529846	IM	CASEIN KINASE I-LIKE 10;CKL10
AT3G25710	-0.561517	6.39186e-08	IM	ATAIG1;BASIC HELIX-LOOP-HELIX 32;BHLH32;TARGET OF MONOPTEROS 5;TMO5
AT3G26760	-1.1092	5.508e-05	IM	N/A
AT3G27220	-0.672462	5.95823e-08	IM	HUP6;HYPOXIA RESPONSE UNKNOWN PROTEIN 6
AT3G27690	-0.889728	1.94442e-05	IM	DEG13;LHCB2;LHCB2.3;LHCB2.4;LIGHT-HARVESTING CHLOROPHYLL B-BINDING 2;PHOTOSYSTEM II LIGHT HARVESTING COMPLEX GENE 2.3
AT3G27906	0.397911	2.77636e-10	IM	N/A
AT3G27920	-1.07023	0.0944117	IM	ATGL1;ATMYB0;GL1;GLABRA 1;MALAMBRUNO3;MAU3;MYB DOMAIN PROTEIN 0;MYB0
AT3G28080	0.559323	0.00237529	IM	UMAMIT47;USUALLY MULTIPLE ACIDS MOVE IN AND OUT TRANSPORTERS 47
AT3G29173	-1.72813	0.089946	IM	N/A
AT3G29410	-0.345303	0.0213665	IM	TERPENE SYNTHASE 25;TPS25
AT3G29970	-1.98625	0.0446476	IM	N/A
AT3G43600	-0.583824	0.00274019	IM	AAO2;ALDEHYDE OXIDASE 2;ALDEHYDE OXIDASE 3;ALDEHYDE OXIDASE GAMMA;AO3;AOGAMMA;ARABIDOPSIS THALIANA ALDEHYDE OXIDASE 2;ARABIDOPSIS THALIANA ALDEHYDE OXIDASE 3;ATAO-2;ATAO3
AT3G43960	0.401634	0.000135072	IM	N/A
AT3G45140	0.375021	0.0011892	IM	ARABIODOPSIS THALIANA LIPOXYGENASE 2;ATLOX2;LIPOXYGENASE 2;LOX2
AT3G47200	-1.31106	0.0314368	IM	N/A
AT3G47220	-0.844749	0.00350852	IM	ATPLC9;PHOSPHATIDYLINOSITOL-SPECIFIC PHOSPHOLIPASE C9;PLC9
AT3G47800	-0.375319	0.00374769	IM	N/A
AT3G48970	-0.768252	0.0672603	IM	ATHMP29;HEAVY METAL ASSOCIATED PROTEIN 29
AT3G50630	-0.375689	0.000674934	IM	ICK2;KIP-RELATED PROTEIN 2;KRP2
AT3G50740	0.937529	0.0152138	IM	UDP-GLUCOSYL TRANSFERASE 72E1;UGT72E1
AT3G51860	0.410411	0.0143645	IM	ATCAX3;ATHCX1;CATION EXCHANGER 3;CAX1-LIKE;CAX3
AT3G52290	-0.323818	0.000701697	IM	IQ-DOMAIN 3;IQD3
AT3G54880	-0.348705	0.0548148	IM	N/A
AT3G56360	-0.609231	0.0789001	IM	N/A
AT3G56620	0.516809	0.0167327	IM	UMAMIT10;USUALLY MULTIPLE ACIDS MOVE IN AND OUT TRANSPORTERS 10
AT3G57600	0.478649	0.000255954	IM	N/A
AT3G59220	-0.993596	0.0672603	IM	ATPIRIN1;PIRIN;PRN;PRN1
AT3G59750	0.712286	0.00761777	IM	L-TYPE LECTIN RECEPTOR KINASE V.8;LECRK-V.8
AT3G62460	0.732469	3.71306e-19	IM	N/A
AT3G63010	-0.322207	0.038302	IM	ATGID1B;CARBOXYLESTERASE 14;CXE14;GA INSENSITIVE DWARF1B;GID1B
AT4G00250	1.62029	1.5138e-14	IM	ATSTKL2
AT4G00380	0.375066	0.0233954	IM	FACTOR OF DNA METHYLATION 2;FDM2;IDN2 PARALOG 2;IDP2;INDL2;INVOLVED IN DE NOVO 2 (IDN2) - LIKE 2
AT4G01930	-1.56551	0.000470928	IM	N/A
AT4G03610	2.0086	9.74592e-06	IM	N/A
AT4G04830	0.569353	0.00991767	IM	ATMSRB5;METHIONINE SULFOXIDE REDUCTASE B5;MSRB5
AT4G04955	-0.356431	0.0228533	IM	ALLANTOINASE;ALN;ATALN
AT4G05120	-0.893854	3.92913e-08	IM	ATENT3;ENT3;EQUILIBRATIVE NUCLEOSIDE TRANSPORTER 3;FUDR RESISTANT 1;FUR1
AT4G08840	-0.788341	0.0993753	IM	APUM11;PUM11;PUMILIO 11
AT4G10265	-1.05453	1.75722e-11	IM	WIP3;WOUND-INDUCED POLYPEPTIDE 3
AT4G10270	-0.596787	6.25389e-06	IM	WIP4;WOUND-INDUCED POLYPEPTIDE 4
AT4G11190	0.380901	0.00285929	IM	DIR13;DIRIGENT PROTEIN 13
AT4G12910	-0.449194	0.0143601	IM	SCPL20;SERINE CARBOXYPEPTIDASE-LIKE 20
AT4G13210	0.327104	0.0250145	IM	ATPLL23
AT4G13260	0.707027	0.000135072	IM	ATYUC2;YUC2;YUCCA2
AT4G14130	-0.408035	0.0487091	IM	XTH15;XTR7;XYLOGLUCAN ENDOTRANSGLUCOSYLASE/HYDROLASE 15;XYLOGLUCAN ENDOTRANSGLYCOSYLASE 7
AT4G14270	-0.369033	0.0069666	IM	N/A
AT4G14980	-0.974998	0.0156246	IM	N/A
AT4G15200	0.737181	0.0516762	IM	AFH3;FH3;FORMIN 3
AT4G16500	-0.324106	0.00761777	IM	ATCYS4;CYS4;PHYTOCYSTATIN 4
AT4G17710	-4.10803	1.05398e-07	IM	HDG4;HOMEODOMAIN GLABROUS 4
AT4G17800	-0.603377	0.0144393	IM	AHL23;AT-HOOK MOTIF NUCLEAR LOCALIZED PROTEIN 23
AT4G17905	0.553854	0.0366595	IM	ARABIDOPSIS TOXICOS EN LEVADURA 53;ATL4H;ATL53
AT4G18290	0.947609	5.43308e-14	IM	KAT2;POTASSIUM CHANNEL IN ARABIDOPSIS THALIANA 2
AT4G18340	-1.01031	0.000181308	IM	N/A
AT4G19030	-0.645493	0.00593964	IM	AT-NLM1;ATNLM1;NIP1;1;NLM1;NOD26-LIKE INTRINSIC PROTEIN 1;1;NOD26-LIKE MAJOR INTRINSIC PROTEIN 1
AT4G19100	-0.334769	0.0942953	IM	PAM68;PHOTOSYNTHESIS AFFECTED MUTANT 68
AT4G19200	-1.32588	1.30131e-29	IM	GLYCINE AND PROLINE RICH PROTEIN 3;GPRP3
AT4G20000	-2.39782	0.0643872	IM	E VQ MOTIF-CONTAINING PROTEIN GENE 28;VQ28
AT4G21850	-0.789286	6.7873e-05	IM	ATMSRB9;METHIONINE SULFOXIDE REDUCTASE B9;MSRB9
AT4G21870	-0.48262	0.0645787	IM	N/A
AT4G22390	1.05494	6.75844e-13	IM	N/A
AT4G22540	0.345135	0.000198518	IM	ORP2A;OSBP(OXYSTEROL BINDING PROTEIN)-RELATED PROTEIN 2A
AT4G22780	-0.33875	1.66711e-07	IM	ACR7;ACT DOMAIN REPEAT 7
AT4G24110	-0.883836	2.18553e-08	IM	HUP40;HYPOXIA RESPONSE UNKNOWN PROTEIN 40
AT4G24450	0.553711	0.0969615	IM	AT4G24450;ATGWD2;GWD3;PHOSPHOGLUCAN, WATER DIKINASE;PWD
AT4G27030	1.38697	0.00114081	IM	FAD4;FADA;FATTY ACID DESATURASE 4;FATTY ACID DESATURASE A
AT4G27260	-0.780934	0.0271288	IM	GH3.5;WES1
AT4G27450	-1.492	0.00289801	IM	HUP54;HYPOXIA RESPONSE UNKNOWN PROTEIN 54
AT4G33070	-0.583881	0.0765839	IM	ATPDC1;PDC1;PYRUVATE DECARBOXYLASE 1
AT4G33560	-1.49035	8.77025e-25	IM	WIP5;WOUND-INDUCED POLYPEPTIDE 5
AT4G34710	0.40099	4.56681e-07	IM	ADC2;ARGININE DECARBOXYLASE 2;ATADC2;SPE2
AT4G35090	-0.519914	7.7859e-08	IM	CAT2;CATALASE 2
AT4G35190	-0.455057	1.65326e-11	IM	LOG5;LONELY GUY 5
AT4G35390	-1.05115	0.0448619	IM	AGF1;AHL25;AT-HOOK MOTIF NUCLEAR LOCALIZED PROTEIN 25;AT-HOOK PROTEIN OF GA FEEDBACK 1
AT4G36500	-0.711713	0.0817966	IM	N/A
AT4G36850	0.500224	0.000137542	IM	N/A
AT4G37610	-1.30681	0.00130192	IM	BT5;BTB AND TAZ DOMAIN PROTEIN 5
AT4G39480	-0.383339	0.00614331	IM	CYP96A9;CYTOCHROME P450, FAMILY 96, SUBFAMILY A, POLYPEPTIDE 9
AT5G01040	-0.625787	0.0214818	IM	LAC8;LACCASE 8
AT5G01120	0.669791	0.00112625	IM	N/A
AT5G01840	-0.461855	0.0134003	IM	ARABIDOPSIS THALIANA OVATE FAMILY PROTEIN 1;ATOFP1;OFP1;OVATE FAMILY PROTEIN 1
AT5G02160	-0.489285	0.00374769	IM	FIP;FTSH5 INTERACTING PROTEIN
AT5G05180	0.47169	6.68193e-07	IM	N/A
AT5G05440	-0.920259	0.0209032	IM	ATPYL5;PYL5;PYRABACTIN RESISTANCE 1-LIKE 5;RCAR8;REGULATORY COMPONENT OF ABA RECEPTOR 8
AT5G05860	-0.528407	0.00175421	IM	UDP-GLUCOSYL TRANSFERASE 76C2;UGT76C2
AT5G06300	-0.848399	0.00207569	IM	LOG7;LONELY GUY 7
AT5G07860	-0.654885	3.25655e-05	IM	N/A
AT5G07870	-0.535964	1.04861e-05	IM	N/A
AT5G08350	-0.555736	0.0627301	IM	N/A
AT5G09470	0.475528	0.0161501	IM	DIC3;DICARBOXYLATE CARRIER 3
AT5G10140	1.17877	0.00186037	IM	AGAMOUS-LIKE 25;AGL25;FLC;FLF;FLOWERING LOCUS C;FLOWERING LOCUS F;REDUCED STEM BRANCHING 6;RSB6
AT5G10280	-1.04204	0.0988846	IM	ATMYB64;ATMYB92;MYB DOMAIN PROTEIN 92;MYB92
AT5G10510	-0.773614	7.9447e-21	IM	AIL6;AINTEGUMENTA-LIKE 6;PLETHORA 3;PLT3
AT5G10620	-0.384693	0.0832178	IM	N/A
AT5G14450	-0.452058	5.03663e-06	IM	N/A
AT5G14920	-0.467326	3.42494e-05	IM	A-STIMULATED IN ARABIDOPSIS 14;GASA14
AT5G15120	-0.499015	6.76152e-06	IM	HUP29;HYPOXIA RESPONSE UNKNOWN PROTEIN 29;PCO1;PLANT CYSTEINE OXIDASE 1
AT5G15960	-0.689126	0.0130066	IM	KIN1
AT5G17080	0.78612	0.00217535	IM	N/A
AT5G17090	1.7695	1.43441e-43	IM	N/A
AT5G17490	-0.539167	0.0952258	IM	ATRGL3;RGA-LIKE PROTEIN 3;RGL3
AT5G17850	-0.49403	0.00740195	IM	CATION/CA2+EXCHANGER2;CCX2
AT5G18630	-0.444837	0.0366665	IM	N/A
AT5G18840	0.599085	0.0345538	IM	N/A
AT5G19260	0.501737	0.0823248	IM	FAF3;FANTASTIC FOUR 3
AT5G20830	-0.464911	1.01393e-06	IM	ASUS1;ATSUS1;SUCROSE SYNTHASE 1;SUS1;SUSY1
AT5G21430	0.408957	0.0952258	IM	CHLORORESPIRATORY REDUCTION L;CRRL;NADH DEHYDROGENASE-LIKE COMPLEX U;NDHU
AT5G22300	-1.35188	0.0431611	IM	ATNIT4;NIT4;NITRILASE 4
AT5G22860	-0.559569	0.0500606	IM	N/A
AT5G23780	-0.5196	0.0090432	IM	ATDUF9;DOMAIN OF UNKNOWN FUNCTION 724 9;DUF9
AT5G24240	-3.19996	2.19318e-23	IM	ATPI4KGAMMA3;MOP9.5
AT5G24660	0.777106	0.0417216	IM	LSU2;RESPONSE TO LOW SULFUR 2
AT5G24860	-0.412886	0.00321828	IM	ARABIDOPSIS FLOWERING PROMOTING FACTOR 1;ATFPF1;FLOWERING PROMOTING FACTOR 1;FPF1
AT5G24910	-0.329592	0.00115887	IM	CYP714A1;CYTOCHROME P450, FAMILY 714, SUBFAMILY A, POLYPEPTIDE 1;ELA1;EUI-LIKE P450 A1
AT5G25380	0.511516	0.0824511	IM	CYCA2;1;CYCLIN A2;1
AT5G25490	-0.410432	0.0419935	IM	JUL2;JULGI2
AT5G25770	-0.361104	0.0535218	IM	N/A
AT5G25980	0.367007	0.000351246	IM	BETA GLUCOSIDASE 37;BGLU37;GLUCOSIDE GLUCOHYDROLASE 2;TGG2
AT5G26000	0.357143	0.00010534	IM	ATTGG1;BETA GLUCOSIDASE 38;BGLU38;TGG1;THIOGLUCOSIDE GLUCOHYDROLASE 1
AT5G27600	-0.4328	0.00912145	IM	ATLACS7;LACS7;LONG-CHAIN ACYL-COA SYNTHETASE 7
AT5G27750	-0.329534	0.0196869	IM	N/A
AT5G28646	-0.769377	0.0501458	IM	WAVE-DAMPENED 2;WVD2
AT5G28650	-0.570659	0.014108	IM	ARABIDOPSIS THALIANA WRKY DNA-BINDING PROTEIN 74;ATWRKY74;WRKY DNA-BINDING PROTEIN 74;WRKY74
AT5G28770	-0.41039	0.0568185	IM	ARABIDOPSIS THALIANA BASIC LEUCINE ZIPPER 63;ATBZIP63;BZIP63;BZO2H3
AT5G34830	5.43047	4.55021e-20	IM	N/A
AT5G35740	0.836551	0.00185729	IM	N/A
AT5G35790	-0.341698	0.0132215	IM	G6PD1;GLUCOSE-6-PHOSPHATE DEHYDROGENASE 1
AT5G37740	-0.773265	0.000859503	IM	C2-DOMAIN ABA-RELATED1;CAR1
AT5G38000	1.36546	0.00010534	IM	N/A
AT5G39890	-1.0223	2.74745e-16	IM	HUP43;HYPOXIA RESPONSE UNKNOWN PROTEIN 43;PCO2;PLANT CYSTEINE OXIDASE 2
AT5G42500	-0.992014	0.0307003	IM	DIR2;DIRIGENT PROTEIN 2
AT5G42750	-0.553018	0.0857388	IM	BKI1;BRI1 KINASE INHIBITOR 1
AT5G43780	-0.467858	0.00159103	IM	APS4;ATPS4
AT5G45250	-0.330188	0.0770105	IM	RESISTANT TO P. SYRINGAE 4;RPS4
AT5G47220	-1.74933	1.03235e-06	IM	ATERF-2;ATERF2;ERF2;ETHYLENE RESPONSE FACTOR- 2;ETHYLENE RESPONSIVE ELEMENT BINDING FACTOR 2
AT5G47960	-0.901141	0.0942252	IM	ATRABA4C;RAB GTPASE HOMOLOG A4C;RABA4C;SMALL MOLECULAR WEIGHT G-PROTEIN 1;SMG1
AT5G49610	-0.390474	0.0954604	IM	N/A
AT5G49700	-0.470682	0.0622848	IM	AHL17;AT-HOOK MOTIF NUCLEAR LOCALIZED PROTEIN 17
AT5G51810	-0.625851	6.79434e-06	IM	AT2353;ATGA20OX2;GA20OX2;GIBBERELLIN 20 OXIDASE 2
AT5G51860	2.95163	1.91125e-07	IM	AGAMOUS-LIKE 72;AGL72;FYL2
AT5G51870	1.26143	0.0577805	IM	AGAMOUS-LIKE 71;AGL71;FYL1
AT5G52640	-0.389263	0.0809822	IM	ATHS83;ATHSP90-1;ATHSP90.1;HEAT SHOCK PROTEIN 81-1;HEAT SHOCK PROTEIN 83;HEAT SHOCK PROTEIN 90-1;HEAT SHOCK PROTEIN 90.1;HSP81-1;HSP81.1;HSP83;HSP90.1
AT5G56370	0.819834	9.87078e-08	IM	N/A
AT5G56500	0.536143	1.75702e-09	IM	CHAPERONIN-60BETA3;CPN60BETA3;CPNB3
AT5G56810	1.73867	0.00113549	IM	N/A
AT5G57070	0.386379	0.0150737	IM	N/A
AT5G58070	-0.411533	0.000135072	IM	ATTIL;TEMPERATURE-INDUCED LIPOCALIN;TIL
AT5G59240	0.522657	0.00285929	IM	ES8Y;RIBOSOMAL PROTEIN ES8Y
AT5G59310	0.433746	0.027217	IM	ATLTPI-11;LIPID TRANSFER PROTEIN 4;LTP4
AT5G59570	-0.435063	0.0554258	IM	BOA;BROTHER OF LUX ARRHYTHMO
AT5G59730	-0.356225	0.038302	IM	ATEXO70H7;EXO70H7;EXOCYST SUBUNIT EXO70 FAMILY PROTEIN H7
AT5G60680	-0.507087	0.00131473	IM	N/A
AT5G61070	-0.357722	0.0150515	IM	A. THALIANA HISTONE DEACETYLASE OF THE RPD3/HDA1 SUPERFAMILY 18;ATHDA18;HDA18;HISTONE DEACETYLASE OF THE RPD3/HDA1 SUPERFAMILY 18
AT5G61290	0.801825	0.00862733	IM	N/A
AT5G62165	0.435843	0.00067243	IM	AGAMOUS-LIKE 42;AGL42;FOREVER YOUNG FLOWER;FYF
AT5G62360	-0.503209	0.00352706	IM	PECTIN METHYL-ESTERASE INHIBITOR 13;PMEI13
AT5G62520	-1.55214	0.000246662	IM	SIMILAR TO RCD ONE 5;SRO5
AT5G64060	0.382515	0.0771586	IM	ANAC103;NAC DOMAIN CONTAINING PROTEIN 103;NAC103
AT5G64120	-1.53151	0.076941	IM	ATPRX71;PEROXIDASE 71;PRX71
AT5G64380	-0.343787	0.0548148	IM	N/A
ATMG00090	-0.473751	0.0952258	IM	RIBOSOMAL PROTEIN US3M;US3M
ATMG00180	-0.621457	0.00991931	IM	CCB452;CCMF HOMOLOG C-TERMINUS;CCMFC;CYTOCHROME C BIOGENESIS 452
ATMG00650	-0.729656	0.0201496	IM	NAD4L;NADH DEHYDROGENASE SUBUNIT 4L
ATMG01360	-0.673243	0.0529846	IM	COX1;CYTOCHROME OXIDASE

## Sheet: Table S3
Table S3. DAP-seq experimental metrics. SAM = shoot apical meristem, IM = inflorescence meristem, IDR = irreproducible discovery rate, FRiP = fragment of reads in peaks.
DAP bait	Tissue	Replicate	# mapped reads (unfiltered)	% mapped reads (unfiltered)	# mapped reads (filtered)	% mapped reads (filtered)	# peaks (IDR < 0.05; no GFP overlap)	FRiP score	Average FRiP score
PLT3	IM	1	60030850	0.9874	29834471	1	15280	0.24	0.225
		2	144340271	0.5512	20936858	1		0.21
PLT5	IM	1	55020526	0.9808	32726755	1	2139	0.04	0.04
		2	55464636	0.9872	32850296	1		0.04
PLT7	IM	1	58004802	0.9843	24072680	1	23429	0.41	0.395
		2	54330742	0.989	19679787	1		0.38
GFP	IM	1	75513334	0.9921	1463543	1	N/A	N/A	N/A
		2	60964919	0.9894	1275127	1		N/A
PLT3	SAM	1	64401257	0.9862	35688654	1	14572	0.2	0.19
		2	58000226	0.9896	26301052	1		0.18
PLT5	SAM	1	63173154	0.9821	36485751	1	620	0.03	0.03
		2	53725581	0.9883	30114531	1		0.03
PLT7	SAM	1	64098974	0.9882	22446453	1	20302	0.33	0.315
		2	30114531	0.9905	17151575	1		0.3
GFP	SAM	1	91481090	0.9938	695374	1	N/A	N/A	N/A
		2	68391925	0.993	996827	1		N/A

## Sheet: Table S4
Table S4. DAP-seq peak annotations relative to the closest transcription start site (TSS). SAM = shoot apical meristem, IM = inflorescence meristem.
Tissue	DAP bait	Nearest gene	Distance to TSS (bp)
IM	PLT3	AT2G22030	615
IM	PLT3	AT5G32440	177
IM	PLT3	AT2G29690	1398
IM	PLT3	AT4G33890	-87
IM	PLT3	AT2G05647	-1442
IM	PLT3	AT3G47340	117
IM	PLT3	AT2G47420	416
IM	PLT3	AT5G62520	289
IM	PLT3	AT3G12530	-8
IM	PLT3	AT3G59750	-754
IM	PLT3	AT5G47500	2405
IM	PLT3	AT2G45920	902
IM	PLT3	AT5G45275	65
IM	PLT3	AT2G47050	852
IM	PLT3	AT4G13410	-568
IM	PLT3	AT5G30628	-2435
IM	PLT3	AT4G02560	2076
IM	PLT3	AT5G66110	1222
IM	PLT3	AT5G29050	1746
IM	PLT3	AT2G27160	-1105
IM	PLT3	AT5G66360	318
IM	PLT3	AT4G03795	-7368
IM	PLT3	AT3G32465	-21
IM	PLT3	AT3G32112	-1371
IM	PLT3	AT1G73950	-1571
IM	PLT3	AT3G22740	347
IM	PLT3	AT1G41893	947
IM	PLT3	AT1G19565	1059
IM	PLT3	AT5G15220	1598
IM	PLT3	AT1G36790	4021
IM	PLT3	AT1G34080	1906
IM	PLT3	AT1G30330	323
IM	PLT3	AT2G32320	1165
IM	PLT3	AT2G17110	2548
IM	PLT3	AT1G52940	-2338
IM	PLT3	AT5G56970	750
IM	PLT3	AT4G13505	-1012
IM	PLT3	AT3G57670	-2020
IM	PLT3	AT1G67623	271
IM	PLT3	AT3G53840	472
IM	PLT3	AT1G74090	1132
IM	PLT3	AT1G43760	51
IM	PLT3	AT4G16750	-2481
IM	PLT3	AT3G44340	3331
IM	PLT3	AT3G19002	-629
IM	PLT3	AT4G31990	1601
IM	PLT3	AT5G28680	2008
IM	PLT3	AT1G04513	951
IM	PLT3	AT2G15920	131
IM	PLT3	AT3G32091	1051
IM	PLT3	AT5G28623	-1886
IM	PLT3	AT1G07280	324
IM	PLT3	AT1G52070	1826
IM	PLT3	AT5G53530	1959
IM	PLT3	AT1G09247	-374
IM	PLT3	AT4G33840	826
IM	PLT3	AT3G18060	387
IM	PLT3	AT1G79915	2036
IM	PLT3	AT3G42203	-344
IM	PLT3	AT3G16590	210
IM	PLT3	AT5G45120	1117
IM	PLT3	AT5G04730	2473
IM	PLT3	AT2G20208	1755
IM	PLT3	AT5G20420	2260
IM	PLT3	AT5G53720	1024
IM	PLT3	AT4G37100	541
IM	PLT3	AT3G20020	345
IM	PLT3	AT4G05415	1990
IM	PLT3	AT3G22790	-469
IM	PLT3	AT1G14780	3613
IM	PLT3	AT4G14360	838
IM	PLT3	AT4G01260	-556
IM	PLT3	AT5G45480	-427
IM	PLT3	AT5G20960	857
IM	PLT3	AT1G36320	3056
IM	PLT3	AT1G66140	1563
IM	PLT3	AT5G32630	881
IM	PLT3	AT5G01590	439
IM	PLT3	AT5G08640	1804
IM	PLT3	AT5G66630	-1701
IM	PLT3	AT3G42650	2583
IM	PLT3	AT5G03815	-741
IM	PLT3	AT3G59610	1551
IM	PLT3	AT4G26100	1105
IM	PLT3	AT5G02890	4567
IM	PLT3	AT2G08130	-1430
IM	PLT3	AT3G43681	792
IM	PLT3	AT1G11303	1898
IM	PLT3	AT5G28712	376
IM	PLT3	AT3G25795	-904
IM	PLT3	AT5G49630	2988
IM	PLT3	AT2G46995	-1367
IM	PLT3	AT2G36080	275
IM	PLT3	AT5G17110	1056
IM	PLT3	AT1G05835	-911
IM	PLT3	AT1G09470	-52
IM	PLT3	AT4G16330	-1289
IM	PLT3	AT5G32613	-1324
IM	PLT3	AT1G78900	1214
IM	PLT3	AT5G53140	-1437
IM	PLT3	AT2G24395	1105
IM	PLT3	AT3G12900	-801
IM	PLT3	AT1G09893	770
IM	PLT3	DA397_mgp10	-72
IM	PLT3	AT3G10350	3248
IM	PLT3	AT4G11810	625
IM	PLT3	AT1G80880	976
IM	PLT3	AT1G07500	-1979
IM	PLT3	AT1G69750	-913
IM	PLT3	AT1G08987	-433
IM	PLT3	AT5G66540	119
IM	PLT3	AT1G76730	52
IM	PLT3	AT4G04050	605
IM	PLT3	AT4G05097	-70
IM	PLT3	AT1G20823	280
IM	PLT3	AT4G14720	-1374
IM	PLT3	AT2G13820	-4534
IM	PLT3	AT5G59510	1368
IM	PLT3	AT3G43060	901
IM	PLT3	AT1G34320	759
IM	PLT3	AT2G04025	-1338
IM	PLT3	AT4G35940	949
IM	PLT3	AT5G48470	168
IM	PLT3	AT1G16070	-36
IM	PLT3	AT1G52060	1888
IM	PLT3	AT5G35023	1009
IM	PLT3	AT5G04940	-477
IM	PLT3	AT1G30450	911
IM	PLT3	AT4G10603	1805
IM	PLT3	AT4G31760	-328
IM	PLT3	AT1G80440	1585
IM	PLT3	AT5G09585	-1181
IM	PLT3	AT1G04880	441
IM	PLT3	AT2G24990	1055
IM	PLT3	AT4G03920	3354
IM	PLT3	AT1G60610	217
IM	PLT3	AT3G44900	2079
IM	PLT3	AT5G04475	176
IM	PLT3	AT1G64455	-616
IM	PLT3	AT2G04240	-2628
IM	PLT3	AT4G26120	-1742
IM	PLT3	AT2G38750	321
IM	PLT3	AT1G21640	1667
IM	PLT3	AT5G62570	426
IM	PLT3	AT1G35400	1516
IM	PLT3	AT4G09650	1555
IM	PLT3	AT4G15345	-157
IM	PLT3	AT3G08530	1953
IM	PLT3	AT3G51920	1118
IM	PLT3	AT5G60350	894
IM	PLT3	AT5G20490	4919
IM	PLT3	AT5G07590	1616
IM	PLT3	AT3G25850	-9
IM	PLT3	AT5G34850	2597
IM	PLT3	AT1G18800	259
IM	PLT3	AT3G42766	1034
IM	PLT3	AT4G10570	-2561
IM	PLT3	AT4G21440	-626
IM	PLT3	AT5G38660	244
IM	PLT3	AT4G02400	340
IM	PLT3	AT5G24300	2522
IM	PLT3	AT3G24230	2263
IM	PLT3	AT5G63690	420
IM	PLT3	AT4G07510	38
IM	PLT3	AT1G43780	2002
IM	PLT3	AT1G10180	1193
IM	PLT3	AT5G56600	643
IM	PLT3	AT1G77880	126
IM	PLT3	AT5G19675	329
IM	PLT3	AT4G30170	-4263
IM	PLT3	AT5G57360	1555
IM	PLT3	AT2G22840	-810
IM	PLT3	AT3G48770	340
IM	PLT3	AT1G47657	-1517
IM	PLT3	AT1G61870	372
IM	PLT3	AT1G04260	31
IM	PLT3	AT4G27060	307
IM	PLT3	AT1G28290	1121
IM	PLT3	AT3G29782	-288
IM	PLT3	AT3G43359	-1529
IM	PLT3	AT3G32393	-829
IM	PLT3	AT1G10060	-1169
IM	PLT3	AT4G00500	1591
IM	PLT3	AT5G40060	2019
IM	PLT3	AT3G30122	-287
IM	PLT3	AT3G53440	297
IM	PLT3	AT5G40855	978
IM	PLT3	AT4G00210	801
IM	PLT3	AT1G18090	213
IM	PLT3	AT4G26530	74
IM	PLT3	AT1G48180	-327
IM	PLT3	AT3G22870	344
IM	PLT3	AT3G63130	102
IM	PLT3	AT3G28345	-1302
IM	PLT3	AT3G10230	-136
IM	PLT3	AT1G79330	-860
IM	PLT3	AT4G37560	-626
IM	PLT3	AT1G75945	-125
IM	PLT3	AT2G16245	931
IM	PLT3	AT3G30708	2042
IM	PLT3	AT5G25430	508
IM	PLT3	AT5G49170	492
IM	PLT3	AT1G67035	1764
IM	PLT3	AT5G47490	-1316
IM	PLT3	AT2G24040	1840
IM	PLT3	AT4G26675	74
IM	PLT3	AT4G37140	740
IM	PLT3	AT5G58590	571
IM	PLT3	AT2G21070	1376
IM	PLT3	AT1G38176	4653
IM	PLT3	AT3G22800	843
IM	PLT3	AT1G65330	1893
IM	PLT3	AT3G53860	901
IM	PLT3	AT5G17790	-461
IM	PLT3	AT1G06045	55
IM	PLT3	AT3G51340	263
IM	PLT3	AT5G20680	1173
IM	PLT3	AT4G23430	-1192
IM	PLT3	AT4G08235	1298
IM	PLT3	AT1G18720	4743
IM	PLT3	AT5G29022	2194
IM	PLT3	AT3G42047	4470
IM	PLT3	AT5G33393	-930
IM	PLT3	AT3G12550	250
IM	PLT3	AT2G03650	148
IM	PLT3	AT1G69910	817
IM	PLT3	AT1G16420	2260
IM	PLT3	AT5G18460	1607
IM	PLT3	AT4G16250	3072
IM	PLT3	AT5G17070	-132
IM	PLT3	AT1G07843	221
IM	PLT3	AT2G17930	6367
IM	PLT3	AT1G28765	-41
IM	PLT3	AT4G03775	1709
IM	PLT3	ArthCt104	-49
IM	PLT3	AT3G05525	138
IM	PLT3	AT2G07160	953
IM	PLT3	AT5G09265	633
IM	PLT3	AT5G01650	-503
IM	PLT3	AT3G45020	1798
IM	PLT3	AT3G07865	90
IM	PLT3	AT1G64300	-1178
IM	PLT3	AT4G05455	956
IM	PLT3	AT3G31358	-3061
IM	PLT3	AT4G27290	2062
IM	PLT3	AT3G05410	-1928
IM	PLT3	AT3G08340	954
IM	PLT3	AT5G28190	45
IM	PLT3	AT1G07450	741
IM	PLT3	AT5G35657	726
IM	PLT3	AT2G44940	102
IM	PLT3	AT4G14105	-2494
IM	PLT3	AT1G73780	-760
IM	PLT3	AT3G54820	1646
IM	PLT3	AT2G19920	2831
IM	PLT3	AT5G07225	117
IM	PLT3	AT5G58787	988
IM	PLT3	AT3G55550	1728
IM	PLT3	AT3G05152	-1300
IM	PLT3	AT1G33810	-442
IM	PLT3	AT5G33420	814
IM	PLT3	AT1G10455	-2901
IM	PLT3	AT5G15670	3054
IM	PLT3	AT1G63010	-2679
IM	PLT3	AT2G15510	70
IM	PLT3	AT4G35690	-329
IM	PLT3	AT4G39420	8675
IM	PLT3	AT3G55760	252
IM	PLT3	AT1G04030	-1266
IM	PLT3	AT3G05115	186
IM	PLT3	AT5G23115	2789
IM	PLT3	AT2G03130	215
IM	PLT3	AT3G04690	-61
IM	PLT3	AT2G25930	-687
IM	PLT3	AT5G14860	468
IM	PLT3	AT3G48430	230
IM	PLT3	AT4G22600	3
IM	PLT3	AT1G41900	-262
IM	PLT3	AT4G03075	-993
IM	PLT3	AT4G03415	424
IM	PLT3	AT4G23410	-499
IM	PLT3	AT3G23810	-2702
IM	PLT3	AT5G48830	2556
IM	PLT3	AT2G09895	-985
IM	PLT3	AT3G25014	-298
IM	PLT3	AT1G05700	553
IM	PLT3	AT1G50250	5103
IM	PLT3	AT1G43722	-359
IM	PLT3	AT5G39450	1159
IM	PLT3	AT2G37600	2372
IM	PLT3	AT5G01210	-1425
IM	PLT3	AT3G59010	1884
IM	PLT3	AT5G35927	-567
IM	PLT3	AT1G79570	3140
IM	PLT3	AT4G19500	1912
IM	PLT3	AT4G14980	968
IM	PLT3	AT4G23205	333
IM	PLT3	AT2G04360	263
IM	PLT3	AT1G40470	4775
IM	PLT3	AT5G55720	749
IM	PLT3	AT1G30590	-725
IM	PLT3	AT3G30818	-307
IM	PLT3	AT5G36160	1457
IM	PLT3	AT2G04285	-107
IM	PLT3	AT2G06405	-853
IM	PLT3	AT5G45680	517
IM	PLT3	AT2G06390	-633
IM	PLT3	AT3G62070	24
IM	PLT3	AT3G26612	-536
IM	PLT3	AT3G42470	-3
IM	PLT3	AT1G04110	-688
IM	PLT3	AT3G25870	1843
IM	PLT3	AT2G36740	223
IM	PLT3	AT4G20740	-842
IM	PLT3	AT5G44080	-1479
IM	PLT3	AT5G33533	4402
IM	PLT3	AT2G17477	1053
IM	PLT3	AT5G62065	-696
IM	PLT3	AT2G02290	74
IM	PLT3	AT5G08790	-584
IM	PLT3	AT4G01100	742
IM	PLT3	AT2G01620	663
IM	PLT3	AT1G28350	-409
IM	PLT3	AT5G62230	685
IM	PLT3	AT3G11500	567
IM	PLT3	AT2G11930	3525
IM	PLT3	AT3G43450	-1710
IM	PLT3	AT1G63150	1098
IM	PLT3	AT1G62640	-2379
IM	PLT3	AT2G14200	-1199
IM	PLT3	AT3G31720	-1308
IM	PLT3	AT4G37110	321
IM	PLT3	AT1G05243	226
IM	PLT3	AT5G45380	36
IM	PLT3	AT2G08300	554
IM	PLT3	AT3G50240	-67
IM	PLT3	AT2G47160	360
IM	PLT3	AT5G45040	-696
IM	PLT3	AT3G62120	639
IM	PLT3	AT1G40104	21603
IM	PLT3	AT3G45555	352
IM	PLT3	AT3G01100	36
IM	PLT3	AT3G45720	-1077
IM	PLT3	AT3G33154	594
IM	PLT3	AT3G43571	-362
IM	PLT3	AT1G12350	393
IM	PLT3	AT2G33010	-996
IM	PLT3	AT2G21580	450
IM	PLT3	AT2G13290	793
IM	PLT3	AT3G57260	932
IM	PLT3	AT2G09780	260
IM	PLT3	AT5G66420	114
IM	PLT3	AT5G60180	1704
IM	PLT3	AT1G65280	-265
IM	PLT3	AT1G71870	1761
IM	PLT3	AT5G03680	1101
IM	PLT3	AT3G06385	-494
IM	PLT3	AT5G22830	1340
IM	PLT3	AT4G04632	1801
IM	PLT3	AT5G47280	-325
IM	PLT3	AT4G07770	-3936
IM	PLT3	AT5G42860	-2092
IM	PLT3	AT5G04035	-2174
IM	PLT3	AT5G06765	1185
IM	PLT3	AT5G07390	1577
IM	PLT3	AT3G07660	861
IM	PLT3	AT4G06609	-308
IM	PLT3	AT4G08640	321
IM	PLT3	AT5G37160	-258
IM	PLT3	AT3G48000	1625
IM	PLT3	AT1G09060	2557
IM	PLT3	AT5G26020	2972
IM	PLT3	AT4G22840	1100
IM	PLT3	AT2G38160	-152
IM	PLT3	AT2G06080	767
IM	PLT3	AT1G34550	-576
IM	PLT3	AT5G18680	81
IM	PLT3	AT5G03140	1461
IM	PLT3	AT4G15980	884
IM	PLT3	AT3G23000	514
IM	PLT3	AT5G34820	-379
IM	PLT3	AT3G07100	2233
IM	PLT3	AT1G66340	1666
IM	PLT3	AT5G48020	2602
IM	PLT3	AT2G37050	1516
IM	PLT3	AT1G05270	-1390
IM	PLT3	AT3G42650	831
IM	PLT3	AT5G29024	-340
IM	PLT3	AT1G13460	2090
IM	PLT3	AT3G60470	966
IM	PLT3	AT1G67110	-2201
IM	PLT3	AT5G49020	2460
IM	PLT3	AT3G42186	138
IM	PLT3	AT3G59900	482
IM	PLT3	AT4G06708	-877
IM	PLT3	AT5G26780	24
IM	PLT3	AT1G13990	-2892
IM	PLT3	AT1G49340	411
IM	PLT3	AT5G14930	1623
IM	PLT3	AT4G34135	814
IM	PLT3	AT4G29790	2144
IM	PLT3	AT4G22750	1181
IM	PLT3	AT5G03265	451
IM	PLT3	AT1G73290	1704
IM	PLT3	AT1G51405	15
IM	PLT3	AT2G03480	-926
IM	PLT3	AT3G29035	-1266
IM	PLT3	AT5G13430	1003
IM	PLT3	AT1G27150	952
IM	PLT3	AT3G23610	-139
IM	PLT3	AT5G35195	-1345
IM	PLT3	AT4G37160	-1025
IM	PLT3	AT4G08550	1181
IM	PLT3	AT4G14370	-314
IM	PLT3	AT1G02120	1151
IM	PLT3	AT3G17210	-3321
IM	PLT3	AT4G04760	1289
IM	PLT3	AT3G29830	3023
IM	PLT3	AT4G22740	-90
IM	PLT3	AT2G39490	699
IM	PLT3	AT3G30320	-683
IM	PLT3	AT1G29230	526
IM	PLT3	AT4G26930	-1033
IM	PLT3	AT1G09260	352
IM	PLT3	AT4G06608	4373
IM	PLT3	AT1G29770	575
IM	PLT3	AT1G28320	4686
IM	PLT3	AT1G68568	-1502
IM	PLT3	AT2G05190	1471
IM	PLT3	AT4G06629	1175
IM	PLT3	AT1G07728	742
IM	PLT3	AT3G00960	910
IM	PLT3	AT5G39220	934
IM	PLT3	AT1G19200	159
IM	PLT3	AT1G35745	2755
IM	PLT3	AT3G14270	-1101
IM	PLT3	AT1G08140	301
IM	PLT3	AT1G18550	1730
IM	PLT3	AT1G48810	909
IM	PLT3	AT4G17915	-1560
IM	PLT3	AT3G04980	145
IM	PLT3	AT2G40030	-555
IM	PLT3	AT4G09710	1747
IM	PLT3	AT1G63690	551
IM	PLT3	AT2G25312	-1225
IM	PLT3	AT1G49750	1093
IM	PLT3	AT5G01695	842
IM	PLT3	AT1G72960	-631
IM	PLT3	AT4G24470	185
IM	PLT3	AT4G26780	2381
IM	PLT3	AT5G29070	-3195
IM	PLT3	AT2G01280	1356
IM	PLT3	AT5G05085	-775
IM	PLT3	AT1G04247	-2901
IM	PLT3	AT2G13590	410
IM	PLT3	AT1G61360	-1817
IM	PLT3	AT4G25790	750
IM	PLT3	AT5G32690	-1208
IM	PLT3	AT1G73000	461
IM	PLT3	AT5G43900	5302
IM	PLT3	AT3G42712	-361
IM	PLT3	AT1G71890	825
IM	PLT3	AT2G13360	-3176
IM	PLT3	AT5G67190	695
IM	PLT3	AT1G55200	-683
IM	PLT3	AT3G24463	2563
IM	PLT3	AT3G29034	-793
IM	PLT3	AT2G27650	-1506
IM	PLT3	AT4G35020	-188
IM	PLT3	AT1G54950	491
IM	PLT3	AT1G70840	826
IM	PLT3	AT4G05133	-2523
IM	PLT3	AT1G54010	78
IM	PLT3	AT5G10090	1828
IM	PLT3	AT3G39230	177
IM	PLT3	AT1G62360	-38
IM	PLT3	AT2G45040	632
IM	PLT3	AT3G62320	-234
IM	PLT3	AT5G01340	282
IM	PLT3	AT1G54260	375
IM	PLT3	AT1G19290	1770
IM	PLT3	AT1G21630	1766
IM	PLT3	AT1G05133	-558
IM	PLT3	AT1G26670	208
IM	PLT3	AT1G08310	772
IM	PLT3	AT3G61020	2479
IM	PLT3	AT3G28415	-1158
IM	PLT3	AT3G46520	-426
IM	PLT3	AT5G02420	-626
IM	PLT3	AT1G55500	18
IM	PLT3	AT1G35610	1054
IM	PLT3	AT1G05160	-952
IM	PLT3	AT3G62010	2688
IM	PLT3	AT5G03370	-171
IM	PLT3	AT1G22650	3767
IM	PLT3	AT3G50670	-211
IM	PLT3	AT4G25070	316
IM	PLT3	AT2G26460	1582
IM	PLT3	AT1G49990	671
IM	PLT3	AT4G30900	1754
IM	PLT3	AT2G26400	11
IM	PLT3	AT3G01910	237
IM	PLT3	AT3G29769	-1381
IM	PLT3	AT1G42705	141
IM	PLT3	AT5G17230	1861
IM	PLT3	AT3G03510	463
IM	PLT3	AT2G06810	-1339
IM	PLT3	AT5G44510	1034
IM	PLT3	AT2G10320	1353
IM	PLT3	AT4G13520	271
IM	PLT3	AT4G35260	-1647
IM	PLT3	AT5G60553	689
IM	PLT3	AT4G32551	-2818
IM	PLT3	AT5G03000	254
IM	PLT3	AT1G53310	1401
IM	PLT3	AT2G12325	-4391
IM	PLT3	AT5G42490	-753
IM	PLT3	AT5G29550	-479
IM	PLT3	AT3G17520	40
IM	PLT3	AT1G69770	5128
IM	PLT3	AT5G30584	3012
IM	PLT3	AT1G11960	1788
IM	PLT3	AT3G06500	1342
IM	PLT3	AT2G44220	-1448
IM	PLT3	AT4G09980	216
IM	PLT3	AT5G34665	2565
IM	PLT3	AT4G29610	414
IM	PLT3	AT3G15200	390
IM	PLT3	AT2G05812	918
IM	PLT3	AT4G28652	358
IM	PLT3	AT4G18260	-1217
IM	PLT3	AT3G31980	-1445
IM	PLT3	AT1G78020	-394
IM	PLT3	AT5G08170	520
IM	PLT3	AT1G25550	-462
IM	PLT3	AT1G67040	1486
IM	PLT3	AT4G12240	314
IM	PLT3	AT5G19690	3741
IM	PLT3	AT2G37660	-515
IM	PLT3	AT5G51210	-2358
IM	PLT3	AT1G44830	-3192
IM	PLT3	AT3G06220	633
IM	PLT3	AT1G60130	1154
IM	PLT3	AT3G27970	-1591
IM	PLT3	AT4G03235	-76
IM	PLT3	AT4G21380	-2147
IM	PLT3	AT5G13640	237
IM	PLT3	AT1G60360	234
IM	PLT3	AT3G28674	680
IM	PLT3	AT5G06345	-2168
IM	PLT3	AT5G19320	-2523
IM	PLT3	AT2G13950	-1668
IM	PLT3	AT1G56210	8
IM	PLT3	AT1G29320	1881
IM	PLT3	AT3G32092	1807
IM	PLT3	AT1G54670	250
IM	PLT3	AT3G14090	184
IM	PLT3	AT1G08600	5079
IM	PLT3	AT3G30300	2483
IM	PLT3	AT5G19760	1462
IM	PLT3	AT5G10946	-246
IM	PLT3	AT2G15380	-393
IM	PLT3	AT5G13700	1434
IM	PLT3	AT4G05320	-936
IM	PLT3	AT5G00700	464
IM	PLT3	AT3G43240	-748
IM	PLT3	AT1G20950	-1786
IM	PLT3	AT4G05800	486
IM	PLT3	AT4G22517	54
IM	PLT3	AT1G35270	-419
IM	PLT3	AT5G07170	158
IM	PLT3	AT1G19115	-79
IM	PLT3	AT2G07660	-2245
IM	PLT3	AT4G02541	-892
IM	PLT3	AT2G14500	702
IM	PLT3	AT1G28250	2245
IM	PLT3	AT1G44510	2157
IM	PLT3	AT1G19100	3490
IM	PLT3	AT4G34110	645
IM	PLT3	AT5G19030	291
IM	PLT3	AT4G05380	1036
IM	PLT3	AT4G14723	-1298
IM	PLT3	AT2G18025	415
IM	PLT3	AT3G19895	1401
IM	PLT3	AT1G52080	215
IM	PLT3	AT4G08290	-1837
IM	PLT3	AT1G35850	-1912
IM	PLT3	AT4G28040	1173
IM	PLT3	AT5G25860	577
IM	PLT3	AT1G24520	1764
IM	PLT3	AT3G00590	-1358
IM	PLT3	AT5G29030	1025
IM	PLT3	AT1G06420	-2046
IM	PLT3	AT4G35880	355
IM	PLT3	AT3G50376	1093
IM	PLT3	AT5G35790	257
IM	PLT3	AT1G78720	618
IM	PLT3	AT5G47840	1958
IM	PLT3	AT1G31880	637
IM	PLT3	AT4G10570	144
IM	PLT3	AT2G20460	2336
IM	PLT3	AT1G66550	-1666
IM	PLT3	AT3G43303	-669
IM	PLT3	AT5G23130	332
IM	PLT3	AT1G47770	-330
IM	PLT3	AT2G13350	527
IM	PLT3	AT4G04315	-829
IM	PLT3	AT1G56340	243
IM	PLT3	AT3G58280	144
IM	PLT3	AT2G12910	-343
IM	PLT3	AT2G14405	-692
IM	PLT3	AT4G20320	1082
IM	PLT3	AT1G43140	2738
IM	PLT3	AT4G22745	111
IM	PLT3	AT5G64860	-1215
IM	PLT3	AT5G25195	-396
IM	PLT3	AT4G19870	611
IM	PLT3	AT1G08963	-1022
IM	PLT3	AT1G28080	-1198
IM	PLT3	AT4G38770	206
IM	PLT3	AT4G26530	909
IM	PLT3	AT2G30690	1145
IM	PLT3	AT1G02210	1216
IM	PLT3	AT5G03750	303
IM	PLT3	AT1G46696	2710
IM	PLT3	AT4G28260	1249
IM	PLT3	AT5G06070	696
IM	PLT3	AT3G58877	-390
IM	PLT3	AT4G25260	401
IM	PLT3	AT5G02565	-120
IM	PLT3	AT3G29250	1530
IM	PLT3	AT4G29790	3408
IM	PLT3	AT2G45685	369
IM	PLT3	AT3G54980	2133
IM	PLT3	AT3G29037	-718
IM	PLT3	AT3G28460	-371
IM	PLT3	AT3G30393	1236
IM	PLT3	AT1G14930	-1082
IM	PLT3	AT3G30620	385
IM	PLT3	AT1G06740	-138
IM	PLT3	AT3G10160	1002
IM	PLT3	AT5G23400	-114
IM	PLT3	AT5G10930	1667
IM	PLT3	AT1G21528	1729
IM	PLT3	AT5G55540	1962
IM	PLT3	AT2G42960	-279
IM	PLT3	AT1G69360	3088
IM	PLT3	AT2G36320	900
IM	PLT3	AT1G23240	990
IM	PLT3	AT3G25230	1311
IM	PLT3	AT4G19700	-157
IM	PLT3	AT4G30100	1110
IM	PLT3	AT4G39860	-3064
IM	PLT3	AT1G57720	454
IM	PLT3	AT5G28930	5547
IM	PLT3	AT1G22940	-2272
IM	PLT3	AT2G17950	3024
IM	PLT3	AT1G32240	3243
IM	PLT3	AT5G04335	-2434
IM	PLT3	AT3G13620	1094
IM	PLT3	AT4G17600	3255
IM	PLT3	AT2G33780	593
IM	PLT3	AT3G42410	1881
IM	PLT3	AT2G02150	-920
IM	PLT3	AT5G27840	1165
IM	PLT3	AT5G33533	2587
IM	PLT3	AT1G27520	1327
IM	PLT3	AT1G19900	1414
IM	PLT3	AT5G56880	-3052
IM	PLT3	AT1G50460	749
IM	PLT3	AT3G06395	-236
IM	PLT3	AT3G07160	5811
IM	PLT3	AT5G10020	1821
IM	PLT3	AT5G15910	862
IM	PLT3	AT4G10180	-273
IM	PLT3	AT3G41345	-1162
IM	PLT3	AT5G61470	685
IM	PLT3	AT1G07527	-178
IM	PLT3	AT3G04680	134
IM	PLT3	AT1G07985	378
IM	PLT3	AT2G15200	454
IM	PLT3	AT1G51000	-1753
IM	PLT3	AT3G17185	-782
IM	PLT3	AT3G31310	1115
IM	PLT3	AT4G24180	-624
IM	PLT3	AT3G26330	758
IM	PLT3	AT3G48400	1172
IM	PLT3	AT5G17490	-72
IM	PLT3	AT5G65170	660
IM	PLT3	AT3G11720	6
IM	PLT3	AT1G42460	1211
IM	PLT3	AT5G22250	-1145
IM	PLT3	AT5G53950	-388
IM	PLT3	AT1G49230	702
IM	PLT3	AT4G31070	329
IM	PLT3	AT1G68760	163
IM	PLT3	AT5G45680	-805
IM	PLT3	AT3G31960	4714
IM	PLT3	AT1G74660	287
IM	PLT3	AT5G00325	884
IM	PLT3	AT1G67590	33
IM	PLT3	AT5G41380	4918
IM	PLT3	AT1G51950	-480
IM	PLT3	AT4G36780	1177
IM	PLT3	AT3G22961	1403
IM	PLT3	AT5G27740	1880
IM	PLT3	AT2G32950	2810
IM	PLT3	AT4G05612	-9810
IM	PLT3	AT2G28260	-1072
IM	PLT3	AT4G27630	265
IM	PLT3	AT5G48520	543
IM	PLT3	AT3G62620	1130
IM	PLT3	AT4G31210	5324
IM	PLT3	AT1G11080	1042
IM	PLT3	AT4G11920	-523
IM	PLT3	AT5G08210	-769
IM	PLT3	AT5G46040	911
IM	PLT3	AT1G22490	-4117
IM	PLT3	AT5G62290	125
IM	PLT3	AT1G35130	1554
IM	PLT3	AT5G34869	-2505
IM	PLT3	AT2G39690	2225
IM	PLT3	AT1G43715	-1621
IM	PLT3	AT3G51910	-4245
IM	PLT3	AT4G40060	3038
IM	PLT3	AT3G43610	2120
IM	PLT3	AT3G01365	-671
IM	PLT3	AT4G07934	1823
IM	PLT3	AT5G50780	-281
IM	PLT3	AT3G11964	232
IM	PLT3	AT1G63210	1579
IM	PLT3	AT1G48480	1621
IM	PLT3	AT3G57410	2062
IM	PLT3	AT3G05380	857
IM	PLT3	AT5G08410	540
IM	PLT3	AT1G15620	560
IM	PLT3	AT1G03880	67
IM	PLT3	AT1G78930	-1390
IM	PLT3	AT5G20840	5243
IM	PLT3	AT2G24765	-1056
IM	PLT3	AT4G13340	3298
IM	PLT3	AT3G47860	1077
IM	PLT3	AT5G16960	-450
IM	PLT3	AT1G50780	-261
IM	PLT3	AT3G13820	997
IM	PLT3	AT3G44444	-615
IM	PLT3	AT4G10540	2561
IM	PLT3	AT4G12470	1009
IM	PLT3	AT3G53760	2032
IM	PLT3	AT4G09460	559
IM	PLT3	AT4G26280	317
IM	PLT3	AT3G07095	-1088
IM	PLT3	AT2G47585	33
IM	PLT3	AT4G35720	204
IM	PLT3	AT3G21630	1879
IM	PLT3	AT1G03270	-46
IM	PLT3	AT5G61110	197
IM	PLT3	AT5G67440	1920
IM	PLT3	AT1G11900	277
IM	PLT3	AT2G18390	-1807
IM	PLT3	AT2G15100	-635
IM	PLT3	AT5G16520	158
IM	PLT3	AT2G02060	-37
IM	PLT3	AT3G49668	-263
IM	PLT3	AT4G05810	-2436
IM	PLT3	AT2G43255	-1179
IM	PLT3	AT3G23620	123
IM	PLT3	AT1G15450	-939
IM	PLT3	AT3G30480	-776
IM	PLT3	AT1G04580	-960
IM	PLT3	AT5G32975	650
IM	PLT3	AT4G24560	1527
IM	PLT3	AT5G18720	-656
IM	PLT3	AT1G80960	-325
IM	PLT3	AT1G48080	3242
IM	PLT3	AT3G10650	2598
IM	PLT3	AT1G70870	-813
IM	PLT3	AT5G08630	431
IM	PLT3	AT4G06708	-140
IM	PLT3	AT3G13710	-1385
IM	PLT3	AT3G19410	292
IM	PLT3	AT5G08705	-2145
IM	PLT3	AT1G04467	330
IM	PLT3	AT5G38960	451
IM	PLT3	AT4G13110	-1028
IM	PLT3	AT5G15040	-1191
IM	PLT3	AT1G14230	598
IM	PLT3	AT5G49710	-941
IM	PLT3	AT2G38820	434
IM	PLT3	AT1G36763	1366
IM	PLT3	AT3G56990	945
IM	PLT3	AT1G15780	994
IM	PLT3	AT4G18160	-731
IM	PLT3	AT3G42718	-2399
IM	PLT3	AT4G13110	397
IM	PLT3	AT1G15760	261
IM	PLT3	AT4G33530	5139
IM	PLT3	AT1G23620	-731
IM	PLT3	AT3G04420	-927
IM	PLT3	AT5G24520	613
IM	PLT3	AT4G06557	2773
IM	PLT3	AT2G24070	1797
IM	PLT3	AT3G06215	-183
IM	PLT3	AT1G73840	1109
IM	PLT3	AT4G14990	2458
IM	PLT3	AT3G07790	386
IM	PLT3	AT4G04175	-1744
IM	PLT3	AT4G16140	-484
IM	PLT3	AT1G60160	139
IM	PLT3	AT5G63530	-1119
IM	PLT3	AT3G43240	2526
IM	PLT3	AT4G28350	1833
IM	PLT3	AT3G29260	-4421
IM	PLT3	AT1G13940	1461
IM	PLT3	AT5G03858	-826
IM	PLT3	AT5G51590	-176
IM	PLT3	AT5G23940	-1365
IM	PLT3	AT3G50123	290
IM	PLT3	AT1G13020	-81
IM	PLT3	AT2G03700	-344
IM	PLT3	AT3G33084	14980
IM	PLT3	AT4G20310	158
IM	PLT3	AT1G16460	125
IM	PLT3	AT1G73580	-1407
IM	PLT3	AT1G72900	906
IM	PLT3	AT1G79830	-131
IM	PLT3	AT5G07930	-68
IM	PLT3	AT1G21651	1202
IM	PLT3	AT3G12680	2230
IM	PLT3	AT4G04316	-898
IM	PLT3	AT4G23010	151
IM	PLT3	AT1G70550	1939
IM	PLT3	AT1G32110	688
IM	PLT3	AT3G06665	250
IM	PLT3	AT1G58223	2168
IM	PLT3	AT4G12930	-38
IM	PLT3	AT4G30080	-451
IM	PLT3	AT3G60920	-335
IM	PLT3	AT2G47500	-497
IM	PLT3	AT5G01920	1034
IM	PLT3	AT2G25350	580
IM	PLT3	AT3G57500	1121
IM	PLT3	AT4G05795	-866
IM	PLT3	AT2G12670	1424
IM	PLT3	AT3G43870	2775
IM	PLT3	AT4G22755	851
IM	PLT3	AT5G14510	-2551
IM	PLT3	AT1G31360	3238
IM	PLT3	DA397_mgp03	210
IM	PLT3	AT5G37473	-1716
IM	PLT3	AT2G05082	-26
IM	PLT3	AT5G35777	1450
IM	PLT3	AT1G29230	1197
IM	PLT3	AT4G15920	-508
IM	PLT3	AT1G51900	-2512
IM	PLT3	AT4G06606	-1989
IM	PLT3	AT1G33540	-607
IM	PLT3	AT1G65880	1719
IM	PLT3	AT1G13100	475
IM	PLT3	AT2G24190	91
IM	PLT3	AT5G59613	1358
IM	PLT3	AT1G69485	152
IM	PLT3	AT5G18520	851
IM	PLT3	AT1G19040	-1998
IM	PLT3	AT1G61750	-922
IM	PLT3	AT5G67330	455
IM	PLT3	AT1G74750	1479
IM	PLT3	AT1G43444	-999
IM	PLT3	AT1G08050	247
IM	PLT3	AT1G62500	-61
IM	PLT3	AT3G05360	1089
IM	PLT3	AT1G17520	-1968
IM	PLT3	AT4G10345	-926
IM	PLT3	AT1G11655	-1305
IM	PLT3	AT5G35413	2268
IM	PLT3	AT5G52320	320
IM	PLT3	AT2G13274	3399
IM	PLT3	AT5G12360	3277
IM	PLT3	AT2G17440	893
IM	PLT3	AT2G43730	-1073
IM	PLT3	AT3G19490	487
IM	PLT3	AT5G49160	265
IM	PLT3	AT2G27900	4974
IM	PLT3	AT3G04605	2780
IM	PLT3	AT1G08977	191
IM	PLT3	AT3G60965	4888
IM	PLT3	AT2G44798	159
IM	PLT3	AT1G19940	-541
IM	PLT3	AT2G40320	-1665
IM	PLT3	AT2G46520	1078
IM	PLT3	AT4G37750	36
IM	PLT3	AT1G59930	732
IM	PLT3	AT2G31500	3619
IM	PLT3	AT5G03955	1620
IM	PLT3	AT3G31945	1687
IM	PLT3	AT1G22550	431
IM	PLT3	AT3G59680	-2194
IM	PLT3	AT1G72090	226
IM	PLT3	AT1G29020	-1897
IM	PLT3	AT2G37660	447
IM	PLT3	AT5G06660	2969
IM	PLT3	AT3G09945	275
IM	PLT3	AT3G21720	1024
IM	PLT3	AT5G35995	2907
IM	PLT3	AT1G05890	445
IM	PLT3	AT5G44925	780
IM	PLT3	AT4G28460	2978
IM	PLT3	AT3G12670	-226
IM	PLT3	AT3G45275	-6
IM	PLT3	AT3G42900	1353
IM	PLT3	AT1G10100	441
IM	PLT3	AT3G53190	-2525
IM	PLT3	AT4G30100	4841
IM	PLT3	AT5G16780	-675
IM	PLT3	AT5G21070	1939
IM	PLT3	AT2G06470	806
IM	PLT3	AT4G02770	-3133
IM	PLT3	AT2G40130	989
IM	PLT3	AT5G61790	3318
IM	PLT3	AT2G31770	-434
IM	PLT3	AT3G15354	-276
IM	PLT3	AT5G35918	431
IM	PLT3	AT3G45310	514
IM	PLT3	AT4G08580	430
IM	PLT3	AT2G27520	678
IM	PLT3	AT1G33290	-166
IM	PLT3	AT3G10600	647
IM	PLT3	AT2G14945	-203
IM	PLT3	AT4G13890	846
IM	PLT3	AT2G41900	2263
IM	PLT3	AT5G52270	614
IM	PLT3	AT1G45180	-57
IM	PLT3	AT4G16870	976
IM	PLT3	AT2G12407	-16
IM	PLT3	AT2G11168	-1978
IM	PLT3	AT1G72830	-388
IM	PLT3	AT3G54400	1392
IM	PLT3	AT1G53220	-998
IM	PLT3	AT1G47890	3507
IM	PLT3	AT2G37070	-759
IM	PLT3	AT1G04440	1781
IM	PLT3	AT3G11160	-299
IM	PLT3	AT5G05305	-140
IM	PLT3	AT2G07190	449
IM	PLT3	AT5G38140	472
IM	PLT3	AT5G60900	724
IM	PLT3	AT1G56553	651
IM	PLT3	AT2G14180	3929
IM	PLT3	AT3G17400	296
IM	PLT3	AT2G26710	-2997
IM	PLT3	AT3G28193	-160
IM	PLT3	AT4G03010	-628
IM	PLT3	AT1G43195	991
IM	PLT3	AT2G31240	-398
IM	PLT3	AT5G23700	-1345
IM	PLT3	AT3G33115	232
IM	PLT3	AT1G27650	-1293
IM	PLT3	AT2G44830	-32
IM	PLT3	AT4G06900	356
IM	PLT3	AT2G32520	-128
IM	PLT3	AT5G51920	-1062
IM	PLT3	AT4G35590	-76
IM	PLT3	AT5G28920	238
IM	PLT3	AT5G06630	1880
IM	PLT3	AT4G03640	745
IM	PLT3	AT3G27700	2278
IM	PLT3	AT3G14010	1451
IM	PLT3	AT3G30841	3425
IM	PLT3	AT1G71870	503
IM	PLT3	AT3G00580	1089
IM	PLT3	AT1G23760	1718
IM	PLT3	AT1G48840	3199
IM	PLT3	AT4G06280	-26
IM	PLT3	DA397_mgr02	-3527
IM	PLT3	AT3G06065	121
IM	PLT3	AT4G07334	120
IM	PLT3	AT3G51130	352
IM	PLT3	AT1G09421	696
IM	PLT3	ArthCp015	-98
IM	PLT3	AT1G58060	2840
IM	PLT3	AT2G11910	-679
IM	PLT3	AT2G07510	-166
IM	PLT3	AT5G17140	-105
IM	PLT3	AT1G57530	670
IM	PLT3	AT1G14030	166
IM	PLT3	AT1G23330	91
IM	PLT3	AT5G41580	3308
IM	PLT3	AT3G47750	-1516
IM	PLT3	AT3G57780	1798
IM	PLT3	AT3G03235	438
IM	PLT3	AT4G08930	-1604
IM	PLT3	AT1G50030	2567
IM	PLT3	AT1G62410	1423
IM	PLT3	AT5G04120	-162
IM	PLT3	AT4G03860	-183
IM	PLT3	AT5G17800	-757
IM	PLT3	AT1G14660	3590
IM	PLT3	AT4G32410	2463
IM	PLT3	unassigned_gene_213	-489
IM	PLT3	AT1G74510	1249
IM	PLT3	AT2G27540	131
IM	PLT3	AT2G07595	-2021
IM	PLT3	AT3G52460	1901
IM	PLT3	AT5G36300	134
IM	PLT3	AT3G20410	350
IM	PLT3	AT1G11112	811
IM	PLT3	AT4G06692	3800
IM	PLT3	AT4G21366	-1871
IM	PLT3	AT5G01570	-1949
IM	PLT3	AT5G45960	360
IM	PLT3	AT5G25530	466
IM	PLT3	DA397_mgr02	-5619
IM	PLT3	AT4G08685	1277
IM	PLT3	AT1G70940	801
IM	PLT3	AT4G07345	-1273
IM	PLT3	AT5G28080	-1580
IM	PLT3	AT1G80650	115
IM	PLT3	AT1G42460	-333
IM	PLT3	AT2G00560	-616
IM	PLT3	AT5G42640	2535
IM	PLT3	AT2G01470	-533
IM	PLT3	AT1G03160	790
IM	PLT3	AT3G50740	567
IM	PLT3	AT1G31690	-932
IM	PLT3	AT3G03400	125
IM	PLT3	AT2G46650	-435
IM	PLT3	AT2G42580	-1664
IM	PLT3	AT5G03795	2734
IM	PLT3	AT1G75500	242
IM	PLT3	AT4G06566	2619
IM	PLT3	AT4G07454	58
IM	PLT3	AT3G28315	138
IM	PLT3	AT1G47317	-1476
IM	PLT3	AT5G15640	2243
IM	PLT3	AT1G47340	1734
IM	PLT3	AT4G13610	56
IM	PLT3	AT5G26040	193
IM	PLT3	AT2G47300	-635
IM	PLT3	AT1G38185	2283
IM	PLT3	AT1G22340	-290
IM	PLT3	AT5G22300	306
IM	PLT3	AT5G02490	-1591
IM	PLT3	AT2G12930	4085
IM	PLT3	AT1G15280	160
IM	PLT3	AT4G16700	148
IM	PLT3	AT1G67960	-774
IM	PLT3	AT3G54210	-636
IM	PLT3	AT3G56100	-329
IM	PLT3	AT3G32394	-1147
IM	PLT3	AT1G01880	748
IM	PLT3	AT4G03760	693
IM	PLT3	AT5G42146	-215
IM	PLT3	AT4G30935	746
IM	PLT3	AT5G11310	1146
IM	PLT3	AT4G07580	1860
IM	PLT3	AT2G15170	381
IM	PLT3	AT4G07600	665
IM	PLT3	AT5G04145	-62
IM	PLT3	AT5G47750	1800
IM	PLT3	AT5G43400	301
IM	PLT3	AT4G05591	-1397
IM	PLT3	AT5G14890	978
IM	PLT3	AT1G71696	915
IM	PLT3	AT4G04425	1556
IM	PLT3	AT1G34355	46
IM	PLT3	AT3G46050	314
IM	PLT3	AT3G15200	-1046
IM	PLT3	AT5G35700	176
IM	PLT3	AT4G30650	-699
IM	PLT3	AT1G66440	1236
IM	PLT3	AT1G09257	303
IM	PLT3	AT2G27300	-371
IM	PLT3	AT4G34610	1497
IM	PLT3	AT3G53470	672
IM	PLT3	AT3G57740	403
IM	PLT3	AT3G08090	113
IM	PLT3	AT5G48420	126
IM	PLT3	AT2G24850	568
IM	PLT3	AT5G04215	-1202
IM	PLT3	AT3G08965	-1095
IM	PLT3	AT1G04120	1913
IM	PLT3	AT2G38460	55
IM	PLT3	AT2G10226	-902
IM	PLT3	AT1G11670	2007
IM	PLT3	AT1G23200	-3377
IM	PLT3	AT1G79910	290
IM	PLT3	AT2G32890	-1424
IM	PLT3	AT3G12780	1323
IM	PLT3	AT1G50610	681
IM	PLT3	AT3G32029	-51
IM	PLT3	AT1G24267	-151
IM	PLT3	AT5G63270	446
IM	PLT3	AT5G07495	-551
IM	PLT3	AT3G08665	-90
IM	PLT3	AT5G44925	2063
IM	PLT3	AT4G09930	-856
IM	PLT3	AT3G17490	-53
IM	PLT3	AT2G31820	-2084
IM	PLT3	AT3G03045	-2091
IM	PLT3	AT1G35160	1932
IM	PLT3	AT1G55250	729
IM	PLT3	AT1G57540	782
IM	PLT3	AT3G20800	-452
IM	PLT3	AT5G44870	-7
IM	PLT3	AT1G55650	390
IM	PLT3	AT2G43180	1621
IM	PLT3	AT1G53430	2845
IM	PLT3	AT5G27900	-1013
IM	PLT3	AT1G21930	1728
IM	PLT3	AT2G22120	203
IM	PLT3	AT3G26410	1423
IM	PLT3	AT1G78530	-1252
IM	PLT3	AT3G59890	1503
IM	PLT3	AT3G22380	-722
IM	PLT3	AT4G03800	22241
IM	PLT3	AT3G26355	-69
IM	PLT3	AT2G10545	1517
IM	PLT3	AT3G30703	6848
IM	PLT3	AT4G10370	1403
IM	PLT3	AT5G27900	2564
IM	PLT3	AT5G19480	138
IM	PLT3	AT2G34510	2333
IM	PLT3	AT4G04040	2148
IM	PLT3	AT2G31945	-223
IM	PLT3	AT1G62320	1624
IM	PLT3	AT4G02920	638
IM	PLT3	AT4G01030	662
IM	PLT3	AT4G09760	2209
IM	PLT3	AT5G07390	3307
IM	PLT3	AT2G13180	157
IM	PLT3	AT5G61040	2084
IM	PLT3	AT4G19045	1072
IM	PLT3	AT3G49210	-497
IM	PLT3	AT5G19473	9
IM	PLT3	AT3G00700	-618
IM	PLT3	AT4G14830	-167
IM	PLT3	AT5G08335	-96
IM	PLT3	AT1G40113	4449
IM	PLT3	AT3G23670	1442
IM	PLT3	AT5G23380	24
IM	PLT3	AT1G01140	913
IM	PLT3	AT2G16930	-129
IM	PLT3	AT2G22680	-815
IM	PLT3	AT1G47880	-1696
IM	PLT3	AT5G42400	6078
IM	PLT3	AT1G67730	-1625
IM	PLT3	AT5G44860	-684
IM	PLT3	AT4G03630	1139
IM	PLT3	AT1G75850	-151
IM	PLT3	AT4G21190	483
IM	PLT3	AT1G06533	-747
IM	PLT3	AT3G02520	276
IM	PLT3	AT2G47430	-2054
IM	PLT3	AT3G08820	-1567
IM	PLT3	AT4G15545	468
IM	PLT3	AT4G27790	1055
IM	PLT3	AT1G13410	-12
IM	PLT3	AT3G28730	-669
IM	PLT3	AT1G36020	216
IM	PLT3	AT2G10550	-936
IM	PLT3	AT5G04720	1665
IM	PLT3	AT1G67040	10
IM	PLT3	AT4G07265	117
IM	PLT3	AT1G49260	-627
IM	PLT3	AT2G17115	189
IM	PLT3	AT4G01920	512
IM	PLT3	AT1G76580	-2523
IM	PLT3	AT5G61750	46
IM	PLT3	AT5G25910	1669
IM	PLT3	AT5G05570	-1268
IM	PLT3	AT2G28520	-3231
IM	PLT3	AT5G61610	172
IM	PLT3	AT2G16670	3270
IM	PLT3	AT5G24200	3333
IM	PLT3	AT3G48250	1175
IM	PLT3	AT4G08030	2998
IM	PLT3	AT1G06057	1004
IM	PLT3	AT5G32572	883
IM	PLT3	AT2G21090	1667
IM	PLT3	AT1G69700	667
IM	PLT3	AT1G53570	919
IM	PLT3	AT3G41345	-8987
IM	PLT3	AT2G10230	347
IM	PLT3	AT3G05937	-1164
IM	PLT3	AT5G49665	726
IM	PLT3	AT5G55480	-257
IM	PLT3	AT4G23015	-899
IM	PLT3	AT3G03165	361
IM	PLT3	AT3G17340	2189
IM	PLT3	AT3G49980	266
IM	PLT3	AT5G19010	1345
IM	PLT3	AT4G12640	3298
IM	PLT3	AT1G03630	407
IM	PLT3	AT2G24020	909
IM	PLT3	AT2G17940	3969
IM	PLT3	AT1G56700	-10
IM	PLT3	AT2G34710	3491
IM	PLT3	AT3G08490	260
IM	PLT3	AT1G36110	-1653
IM	PLT3	AT2G10802	-867
IM	PLT3	AT3G44555	1177
IM	PLT3	AT5G01800	154
IM	PLT3	AT5G06300	909
IM	PLT3	AT4G05593	277
IM	PLT3	AT4G29720	-2049
IM	PLT3	AT4G22140	-879
IM	PLT3	AT3G12490	337
IM	PLT3	AT4G37095	618
IM	PLT3	AT1G28250	223
IM	PLT3	AT3G06960	382
IM	PLT3	AT3G08345	-659
IM	PLT3	AT1G31990	2892
IM	PLT3	AT3G61060	-2236
IM	PLT3	AT4G19510	-577
IM	PLT3	AT1G05307	3644
IM	PLT3	AT1G65770	-873
IM	PLT3	AT1G49650	-487
IM	PLT3	AT3G33025	-24
IM	PLT3	AT1G20580	840
IM	PLT3	AT3G22085	841
IM	PLT3	AT2G07240	1002
IM	PLT3	AT5G17630	64
IM	PLT3	AT4G38020	1393
IM	PLT3	AT1G25430	655
IM	PLT3	AT2G19840	-899
IM	PLT3	AT5G39865	-1035
IM	PLT3	AT4G07943	-205
IM	PLT3	AT1G60995	937
IM	PLT3	AT1G51220	-1813
IM	PLT3	AT1G06990	-929
IM	PLT3	AT3G09305	-1283
IM	PLT3	AT2G41451	-556
IM	PLT3	AT1G64195	-596
IM	PLT3	AT4G35320	433
IM	PLT3	AT3G02650	-899
IM	PLT3	AT4G21160	-590
IM	PLT3	AT3G29130	2335
IM	PLT3	AT2G10480	-275
IM	PLT3	AT2G11190	1950
IM	PLT3	AT2G16760	97
IM	PLT3	AT1G26960	630
IM	PLT3	AT3G23390	1434
IM	PLT3	AT5G36907	1741
IM	PLT3	AT1G43502	-159
IM	PLT3	AT2G14590	-1034
IM	PLT3	AT1G27950	973
IM	PLT3	AT3G05680	4227
IM	PLT3	AT3G02680	390
IM	PLT3	AT3G07070	1369
IM	PLT3	AT2G43990	56
IM	PLT3	AT4G00550	-78
IM	PLT3	AT3G19220	245
IM	PLT3	AT1G47760	-885
IM	PLT3	AT1G17820	318
IM	PLT3	AT1G62440	811
IM	PLT3	AT5G36935	-349
IM	PLT3	AT1G35990	2170
IM	PLT3	AT4G02310	-874
IM	PLT3	AT4G39680	-307
IM	PLT3	AT3G03260	593
IM	PLT3	AT5G08370	-575
IM	PLT3	AT4G11110	933
IM	PLT3	AT5G06180	-1314
IM	PLT3	AT3G14475	1068
IM	PLT3	AT1G53720	1076
IM	PLT3	AT3G60860	2818
IM	PLT3	AT5G23850	1418
IM	PLT3	AT1G13780	664
IM	PLT3	AT1G15840	-804
IM	PLT3	AT4G12640	2112
IM	PLT3	AT5G02010	2159
IM	PLT3	AT1G51040	-1131
IM	PLT3	AT3G14000	1121
IM	PLT3	AT5G37210	457
IM	PLT3	AT1G70820	324
IM	PLT3	AT1G28327	-1255
IM	PLT3	AT2G11462	-23
IM	PLT3	AT5G33232	731
IM	PLT3	AT5G52260	-899
IM	PLT3	AT1G18830	260
IM	PLT3	AT5G13030	2753
IM	PLT3	AT5G60890	-1082
IM	PLT3	AT2G10510	1249
IM	PLT3	AT2G07880	2579
IM	PLT3	AT5G09710	1905
IM	PLT3	AT3G57570	649
IM	PLT3	AT1G11340	2722
IM	PLT3	AT1G68520	139
IM	PLT3	AT2G44630	867
IM	PLT3	AT1G19580	1504
IM	PLT3	AT1G27690	-2382
IM	PLT3	AT5G56400	-1071
IM	PLT3	AT1G60020	3651
IM	PLT3	AT3G11385	778
IM	PLT3	AT5G18490	-186
IM	PLT3	AT5G07345	-1753
IM	PLT3	AT2G07340	5628
IM	PLT3	AT5G58770	970
IM	PLT3	AT5G60190	2162
IM	PLT3	AT1G36700	390
IM	PLT3	AT3G08040	423
IM	PLT3	AT1G01695	-1614
IM	PLT3	AT4G40050	-3361
IM	PLT3	AT3G44115	-1283
IM	PLT3	AT1G62120	-2072
IM	PLT3	AT2G12345	-265
IM	PLT3	AT5G17150	-462
IM	PLT3	AT1G73687	-438
IM	PLT3	AT1G07757	-1737
IM	PLT3	AT2G44190	137
IM	PLT3	AT4G08055	-1343
IM	PLT3	AT5G53460	515
IM	PLT3	AT1G04677	-100
IM	PLT3	AT5G14880	50
IM	PLT3	AT5G65590	1731
IM	PLT3	AT3G48160	404
IM	PLT3	AT3G09280	162
IM	PLT3	AT1G44125	678
IM	PLT3	AT4G13970	515
IM	PLT3	AT5G35116	-544
IM	PLT3	AT3G33058	1710
IM	PLT3	AT5G58190	-333
IM	PLT3	AT2G44520	-725
IM	PLT3	AT4G09795	1522
IM	PLT3	AT3G30320	580
IM	PLT3	AT3G21260	-1083
IM	PLT3	AT2G17785	78
IM	PLT3	AT5G42340	1825
IM	PLT3	AT5G32950	-129
IM	PLT3	AT4G06648	-1551
IM	PLT3	AT4G24380	240
IM	PLT3	AT3G52960	522
IM	PLT3	AT2G26790	4246
IM	PLT3	AT5G10240	1319
IM	PLT3	AT4G29090	316
IM	PLT3	AT1G44910	3922
IM	PLT3	AT5G05320	1565
IM	PLT3	AT2G41620	-1195
IM	PLT3	AT3G43359	-3960
IM	PLT3	AT1G48660	-173
IM	PLT3	AT1G44960	1171
IM	PLT3	AT3G10270	1212
IM	PLT3	AT3G29792	-58
IM	PLT3	AT1G35830	49
IM	PLT3	AT1G17340	1668
IM	PLT3	AT5G01445	1258
IM	PLT3	AT1G48060	-1626
IM	PLT3	AT2G28980	4548
IM	PLT3	AT1G67230	2462
IM	PLT3	AT5G11350	9
IM	PLT3	AT4G20935	-96
IM	PLT3	AT3G29783	2503
IM	PLT3	AT3G32050	930
IM	PLT3	AT1G35215	2666
IM	PLT3	AT1G05153	149
IM	PLT3	AT1G01660	-231
IM	PLT3	AT3G07375	1131
IM	PLT3	AT3G14463	124
IM	PLT3	AT2G27020	-119
IM	PLT3	AT3G30165	-6058
IM	PLT3	AT5G30189	1062
IM	PLT3	ArthCp043	-273
IM	PLT3	AT1G50570	250
IM	PLT3	AT4G28950	-1075
IM	PLT3	AT5G44280	1713
IM	PLT3	AT1G32740	1547
IM	PLT3	AT1G08297	3350
IM	PLT3	AT1G18140	2084
IM	PLT3	AT1G16060	-631
IM	PLT3	AT3G33075	-302
IM	PLT3	AT2G06150	4339
IM	PLT3	AT5G38344	292
IM	PLT3	AT4G02330	483
IM	PLT3	AT1G09493	72
IM	PLT3	AT2G32800	2333
IM	PLT3	AT5G51280	956
IM	PLT3	AT4G25835	942
IM	PLT3	AT1G66290	277
IM	PLT3	AT2G42110	84
IM	PLT3	AT4G06635	-2793
IM	PLT3	AT5G02760	-2479
IM	PLT3	AT2G27650	584
IM	PLT3	AT3G50990	345
IM	PLT3	AT2G01510	551
IM	PLT3	AT5G53895	1027
IM	PLT3	AT3G21410	588
IM	PLT3	AT2G45720	103
IM	PLT3	AT1G75370	371
IM	PLT3	AT2G02790	1508
IM	PLT3	AT1G43775	3983
IM	PLT3	AT5G13920	1699
IM	PLT3	AT5G51360	-351
IM	PLT3	AT4G22960	221
IM	PLT3	AT1G44890	271
IM	PLT3	AT1G47960	-195
IM	PLT3	AT5G23110	6065
IM	PLT3	AT1G37120	1320
IM	PLT3	AT5G45240	-1159
IM	PLT3	AT5G31702	4100
IM	PLT3	AT1G42540	-806
IM	PLT3	AT3G48860	1741
IM	PLT3	AT4G31580	420
IM	PLT3	AT5G01670	-181
IM	PLT3	AT4G06547	2554
IM	PLT3	AT2G27760	192
IM	PLT3	AT1G12410	798
IM	PLT3	AT3G20975	2105
IM	PLT3	AT5G40240	-188
IM	PLT3	AT2G15695	234
IM	PLT3	AT2G13706	70
IM	PLT3	AT2G07090	-259
IM	PLT3	AT1G03687	24
IM	PLT3	AT1G41803	1269
IM	PLT3	AT3G01120	-489
IM	PLT3	AT3G08895	-1334
IM	PLT3	AT1G64010	54
IM	PLT3	AT1G43670	449
IM	PLT3	AT3G22760	-517
IM	PLT3	AT4G07030	-1583
IM	PLT3	AT4G04050	4733
IM	PLT3	AT1G06240	-1378
IM	PLT3	AT4G08550	-2717
IM	PLT3	AT3G32210	5375
IM	PLT3	AT2G40470	232
IM	PLT3	AT5G51100	549
IM	PLT3	AT5G34832	641
IM	PLT3	AT5G28640	467
IM	PLT3	AT5G41370	-3132
IM	PLT3	AT5G35802	1887
IM	PLT3	AT5G63540	284
IM	PLT3	AT5G28700	1623
IM	PLT3	AT5G52380	780
IM	PLT3	AT5G07910	291
IM	PLT3	AT3G33494	874
IM	PLT3	AT3G32899	1103
IM	PLT3	AT2G27600	255
IM	PLT3	AT1G35625	1193
IM	PLT3	AT5G37860	2541
IM	PLT3	AT2G28750	247
IM	PLT3	AT2G39710	1860
IM	PLT3	AT2G43230	-477
IM	PLT3	AT1G18050	903
IM	PLT3	AT3G18490	1172
IM	PLT3	AT4G25430	-140
IM	PLT3	AT4G07504	179
IM	PLT3	AT1G40104	12845
IM	PLT3	AT3G43680	1137
IM	PLT3	AT5G06670	1869
IM	PLT3	AT3G14500	-184
IM	PLT3	AT4G00755	-786
IM	PLT3	AT3G53160	-981
IM	PLT3	AT2G30110	3036
IM	PLT3	AT4G09735	-264
IM	PLT3	AT2G40370	-521
IM	PLT3	AT1G43040	1438
IM	PLT3	AT2G02500	-41
IM	PLT3	AT1G53640	-1198
IM	PLT3	AT1G71840	796
IM	PLT3	AT3G14300	1545
IM	PLT3	AT1G68740	-3876
IM	PLT3	AT5G03390	1515
IM	PLT3	AT5G57740	510
IM	PLT3	AT1G30110	108
IM	PLT3	AT5G09975	-59
IM	PLT3	AT4G28950	217
IM	PLT3	AT3G42047	5056
IM	PLT3	AT2G47130	-186
IM	PLT3	AT1G74088	-692
IM	PLT3	AT4G14520	1322
IM	PLT3	AT1G29920	-597
IM	PLT3	AT4G35140	579
IM	PLT3	AT1G04780	1902
IM	PLT3	AT5G28570	-448
IM	PLT3	AT5G54260	2561
IM	PLT3	AT2G11310	2437
IM	PLT3	AT1G16660	1376
IM	PLT3	AT4G13990	530
IM	PLT3	AT5G59020	180
IM	PLT3	AT1G61800	392
IM	PLT3	AT3G06140	-590
IM	PLT3	AT2G26330	3781
IM	PLT3	AT2G31440	800
IM	PLT3	AT5G51290	966
IM	PLT3	AT4G28790	716
IM	PLT3	AT3G14430	-151
IM	PLT3	AT2G01150	-587
IM	PLT3	AT4G36945	2008
IM	PLT3	AT2G15080	2793
IM	PLT3	AT3G26720	1589
IM	PLT3	AT2G35340	-53
IM	PLT3	AT3G30839	631
IM	PLT3	AT1G74920	207
IM	PLT3	AT2G10840	483
IM	PLT3	AT3G06400	4185
IM	PLT3	AT5G07570	1912
IM	PLT3	AT5G51320	690
IM	PLT3	AT1G12230	-1200
IM	PLT3	AT2G20825	1217
IM	PLT3	AT3G44990	-5545
IM	PLT3	AT1G35895	1673
IM	PLT3	AT3G04035	410
IM	PLT3	AT4G10490	-1586
IM	PLT3	AT5G49730	649
IM	PLT3	AT1G54240	622
IM	PLT3	AT1G76900	1752
IM	PLT3	AT1G34590	1538
IM	PLT3	AT1G06497	158
IM	PLT3	AT1G37036	-969
IM	PLT3	AT1G07720	1238
IM	PLT3	AT5G58160	3518
IM	PLT3	AT1G74180	1477
IM	PLT3	AT3G28955	190
IM	PLT3	AT2G37650	1534
IM	PLT3	AT4G03080	-2637
IM	PLT3	AT2G42610	-333
IM	PLT3	AT4G32410	3672
IM	PLT3	AT2G22370	2243
IM	PLT3	AT1G12672	2199
IM	PLT3	AT1G37080	2324
IM	PLT3	AT3G06945	1043
IM	PLT3	AT5G03490	891
IM	PLT3	AT5G26690	1228
IM	PLT3	AT1G48540	-495
IM	PLT3	AT1G73290	-301
IM	PLT3	AT2G15600	402
IM	PLT3	AT1G11170	-1565
IM	PLT3	AT3G44900	-980
IM	PLT3	AT5G08370	1634
IM	PLT3	AT5G06775	323
IM	PLT3	AT1G59865	213
IM	PLT3	AT2G18590	-1189
IM	PLT3	AT1G26190	69
IM	PLT3	AT5G08895	179
IM	PLT3	AT3G07560	107
IM	PLT3	AT5G66920	1361
IM	PLT3	AT3G48920	-1236
IM	PLT3	AT1G08237	3513
IM	PLT3	AT4G03000	-1009
IM	PLT3	AT5G35680	-2300
IM	PLT3	AT1G78510	2769
IM	PLT3	AT2G37420	159
IM	PLT3	AT5G15745	-446
IM	PLT3	AT4G06498	4233
IM	PLT3	AT5G45105	212
IM	PLT3	AT3G47690	299
IM	PLT3	AT5G28700	3112
IM	PLT3	AT1G23840	-672
IM	PLT3	AT1G76340	-228
IM	PLT3	AT3G20870	701
IM	PLT3	AT5G62930	147
IM	PLT3	AT2G22807	1038
IM	PLT3	AT4G04730	-2062
IM	PLT3	AT2G34260	157
IM	PLT3	AT5G53990	1038
IM	PLT3	AT2G37670	833
IM	PLT3	AT2G35700	771
IM	PLT3	AT2G38100	-84
IM	PLT3	ArthCp012	778
IM	PLT3	AT3G02410	-169
IM	PLT3	AT1G33140	-1734
IM	PLT3	AT2G43420	409
IM	PLT3	AT1G11170	-283
IM	PLT3	AT1G21475	511
IM	PLT3	AT1G58230	4998
IM	PLT3	AT3G48140	34
IM	PLT3	AT5G25050	1262
IM	PLT3	AT1G26940	-798
IM	PLT3	AT2G15710	1846
IM	PLT3	AT1G32530	-2150
IM	PLT3	AT3G62475	1295
IM	PLT3	AT5G23010	6870
IM	PLT3	AT1G19010	684
IM	PLT3	AT3G54960	2423
IM	PLT3	AT5G23860	-2238
IM	PLT3	AT5G04740	818
IM	PLT3	AT4G19560	76
IM	PLT3	AT1G24060	91
IM	PLT3	AT1G63410	-341
IM	PLT3	AT1G09047	-574
IM	PLT3	AT3G06540	6986
IM	PLT3	AT5G08660	1206
IM	PLT3	AT5G08305	588
IM	PLT3	AT3G16960	201
IM	PLT3	AT3G28674	1382
IM	PLT3	AT4G06632	231
IM	PLT3	AT2G04045	-430
IM	PLT3	AT4G12650	1930
IM	PLT3	AT5G37830	3490
IM	PLT3	AT2G01034	3714
IM	PLT3	AT3G18485	2133
IM	PLT3	AT3G25500	-3542
IM	PLT3	AT1G24140	681
IM	PLT3	AT5G24300	-90
IM	PLT3	AT1G58350	70
IM	PLT3	AT5G11210	1710
IM	PLT3	AT2G45900	-108
IM	PLT3	AT3G23490	784
IM	PLT3	AT1G33612	-1151
IM	PLT3	AT3G01865	1229
IM	PLT3	AT5G19170	531
IM	PLT3	AT5G48150	1731
IM	PLT3	AT2G03670	-1081
IM	PLT3	AT1G06667	-571
IM	PLT3	AT1G06030	290
IM	PLT3	AT5G27560	-4411
IM	PLT3	AT4G04125	245
IM	PLT3	AT3G47120	-285
IM	PLT3	AT3G22350	320
IM	PLT3	AT4G13345	1555
IM	PLT3	AT5G16850	2639
IM	PLT3	AT3G13438	156
IM	PLT3	AT1G80660	1646
IM	PLT3	AT3G27900	339
IM	PLT3	AT5G24590	-1552
IM	PLT3	AT3G30821	2262
IM	PLT3	AT5G42797	1389
IM	PLT3	AT1G57760	1432
IM	PLT3	AT2G29670	397
IM	PLT3	AT3G29290	2963
IM	PLT3	AT3G63375	871
IM	PLT3	AT3G05970	404
IM	PLT3	AT1G70460	-600
IM	PLT3	AT3G19160	1262
IM	PLT3	AT4G19060	509
IM	PLT3	AT1G36675	360
IM	PLT3	AT4G38230	1930
IM	PLT3	AT5G02555	-1449
IM	PLT3	AT1G68140	-1006
IM	PLT3	AT4G07338	-1277
IM	PLT3	AT4G06509	-625
IM	PLT3	AT3G09875	-462
IM	PLT3	AT4G25180	-1021
IM	PLT3	AT1G35050	-686
IM	PLT3	AT2G23770	4066
IM	PLT3	AT1G74870	432
IM	PLT3	AT3G43151	-62
IM	PLT3	AT3G17320	-5
IM	PLT3	AT1G28300	-651
IM	PLT3	AT3G27870	3334
IM	PLT3	AT2G47890	-977
IM	PLT3	AT5G29562	4189
IM	PLT3	AT3G29572	36
IM	PLT3	AT4G19180	466
IM	PLT3	AT5G23870	1387
IM	PLT3	AT3G21610	-1400
IM	PLT3	AT1G17890	204
IM	PLT3	AT1G54560	-1710
IM	PLT3	AT5G07055	2702
IM	PLT3	AT3G30455	-4929
IM	PLT3	AT1G62515	-32
IM	PLT3	AT1G06750	-421
IM	PLT3	AT1G29870	-98
IM	PLT3	AT2G16750	-358
IM	PLT3	AT5G44540	756
IM	PLT3	AT5G03950	847
IM	PLT3	AT1G67430	-943
IM	PLT3	AT3G06160	-942
IM	PLT3	AT3G06820	-248
IM	PLT3	AT2G45210	1495
IM	PLT3	AT4G08094	-1569
IM	PLT3	AT2G14405	485
IM	PLT3	AT5G27680	-74
IM	PLT3	AT1G07023	439
IM	PLT3	AT5G66240	86
IM	PLT3	AT5G56080	342
IM	PLT3	AT1G43160	-4606
IM	PLT3	AT1G07110	324
IM	PLT3	AT4G33030	1857
IM	PLT3	AT1G49000	-1068
IM	PLT3	AT4G03965	-769
IM	PLT3	AT2G40940	269
IM	PLT3	AT1G33055	83
IM	PLT3	AT1G76500	2114
IM	PLT3	AT1G35501	661
IM	PLT3	AT1G06443	-127
IM	PLT3	AT5G52390	-2606
IM	PLT3	AT1G09640	-177
IM	PLT3	AT1G44382	385
IM	PLT3	AT1G09900	2506
IM	PLT3	AT1G49570	1740
IM	PLT3	AT1G62990	917
IM	PLT3	AT3G08660	-634
IM	PLT3	AT2G45150	687
IM	PLT3	AT2G24300	618
IM	PLT3	AT3G18524	593
IM	PLT3	AT3G24240	154
IM	PLT3	AT1G66390	2955
IM	PLT3	AT5G48655	27
IM	PLT3	AT4G39400	891
IM	PLT3	AT1G12740	483
IM	PLT3	AT1G05553	956
IM	PLT3	AT4G37800	-450
IM	PLT3	AT5G62165	769
IM	PLT3	AT5G01940	-925
IM	PLT3	AT3G42783	1908
IM	PLT3	AT3G03400	4393
IM	PLT3	AT1G67670	-666
IM	PLT3	AT5G23440	-2582
IM	PLT3	AT3G44093	2629
IM	PLT3	AT5G35840	1906
IM	PLT3	AT5G33422	-885
IM	PLT3	AT5G53080	-558
IM	PLT3	AT3G47040	283
IM	PLT3	AT5G48375	779
IM	PLT3	AT5G60580	-2611
IM	PLT3	AT3G62040	1195
IM	PLT3	AT5G32594	1901
IM	PLT3	AT3G12650	-141
IM	PLT3	AT2G19120	2366
IM	PLT3	AT1G21510	-137
IM	PLT3	AT5G60200	-1432
IM	PLT3	AT4G07795	858
IM	PLT3	AT5G02870	1246
IM	PLT3	AT2G11440	264
IM	PLT3	AT2G45300	-1011
IM	PLT3	AT5G54840	2507
IM	PLT3	AT4G17080	1039
IM	PLT3	AT1G26300	456
IM	PLT3	AT3G54180	196
IM	PLT3	AT5G60710	608
IM	PLT3	AT3G44610	379
IM	PLT3	AT1G29750	2312
IM	PLT3	AT4G00710	-1837
IM	PLT3	AT5G46460	-2016
IM	PLT3	AT4G33230	-3357
IM	PLT3	AT3G47295	-450
IM	PLT3	AT4G09090	-1058
IM	PLT3	AT5G60130	-1053
IM	PLT3	AT1G73450	773
IM	PLT3	AT1G01200	1309
IM	PLT3	AT3G03680	1619
IM	PLT3	AT2G33290	-590
IM	PLT3	AT1G09090	3272
IM	PLT3	AT1G05410	1471
IM	PLT3	AT5G40100	-996
IM	PLT3	AT1G07200	-362
IM	PLT3	AT5G02130	759
IM	PLT3	AT3G47400	-1139
IM	PLT3	AT1G54035	-747
IM	PLT3	AT3G01324	109
IM	PLT3	AT4G03800	24380
IM	PLT3	AT5G05010	2299
IM	PLT3	AT4G27730	-871
IM	PLT3	AT5G26910	235
IM	PLT3	AT1G28310	-3483
IM	PLT3	AT1G51805	-542
IM	PLT3	AT5G00695	-769
IM	PLT3	AT5G05105	135
IM	PLT3	AT3G26130	1787
IM	PLT3	AT1G72830	-2092
IM	PLT3	AT2G04860	887
IM	PLT3	AT2G06025	1948
IM	PLT3	AT5G48510	-183
IM	PLT3	AT3G30340	-3128
IM	PLT3	AT4G04540	1008
IM	PLT3	AT3G29615	2595
IM	PLT3	AT2G28120	1085
IM	PLT3	AT3G50540	-165
IM	PLT3	AT1G69850	2171
IM	PLT3	AT1G07410	-487
IM	PLT3	AT1G11670	-1234
IM	PLT3	AT1G78290	1978
IM	PLT3	AT1G15490	2399
IM	PLT3	AT5G14620	-862
IM	PLT3	AT1G36180	4023
IM	PLT3	AT4G08230	-715
IM	PLT3	AT3G12140	237
IM	PLT3	AT4G19395	16
IM	PLT3	AT2G33705	417
IM	PLT3	AT5G29890	-1234
IM	PLT3	AT1G17200	2029
IM	PLT3	AT2G21550	115
IM	PLT3	AT4G07080	1081
IM	PLT3	AT1G42602	884
IM	PLT3	AT5G42540	971
IM	PLT3	AT3G05015	-496
IM	PLT3	AT5G24590	-540
IM	PLT3	AT5G29040	3326
IM	PLT3	AT4G17150	212
IM	PLT3	AT5G45630	-746
IM	PLT3	AT2G22050	1386
IM	PLT3	AT5G67050	171
IM	PLT3	AT4G06714	1334
IM	PLT3	AT3G26742	-321
IM	PLT3	AT1G65310	-798
IM	PLT3	AT2G29050	866
IM	PLT3	AT4G37590	1230
IM	PLT3	AT4G38040	1084
IM	PLT3	AT5G56200	377
IM	PLT3	AT1G48640	183
IM	PLT3	AT3G53810	890
IM	PLT3	AT5G52820	4148
IM	PLT3	AT3G30737	1287
IM	PLT3	AT1G77150	704
IM	PLT3	AT3G57380	1718
IM	PLT3	AT2G07560	1617
IM	PLT3	AT3G48840	-106
IM	PLT3	AT3G19200	4679
IM	PLT3	AT2G38400	-1519
IM	PLT3	AT3G27350	-1027
IM	PLT3	AT1G35790	-4509
IM	PLT3	AT5G45730	1761
IM	PLT3	AT5G29550	-1552
IM	PLT3	AT5G13940	-1354
IM	PLT3	AT1G72510	650
IM	PLT3	AT5G66690	-1940
IM	PLT3	AT4G37820	1423
IM	PLT3	AT2G14640	1824
IM	PLT3	AT1G07650	-380
IM	PLT3	AT1G66450	775
IM	PLT3	AT1G73410	45
IM	PLT3	AT4G15396	-1548
IM	PLT3	AT3G28570	-550
IM	PLT3	AT3G42431	5009
IM	PLT3	AT1G04983	-50
IM	PLT3	AT3G44605	6072
IM	PLT3	AT1G76990	696
IM	PLT3	AT1G53340	1379
IM	PLT3	AT1G08830	5415
IM	PLT3	AT3G16830	646
IM	PLT3	AT4G31520	1000
IM	PLT3	AT5G43640	552
IM	PLT3	AT4G06493	1010
IM	PLT3	AT1G80600	908
IM	PLT3	AT2G07805	-617
IM	PLT3	AT5G44410	1201
IM	PLT3	AT4G22370	103
IM	PLT3	AT3G45130	2589
IM	PLT3	AT2G10810	610
IM	PLT3	AT3G60150	-120
IM	PLT3	AT5G07705	90
IM	PLT3	AT1G77130	-418
IM	PLT3	AT2G14980	-2594
IM	PLT3	AT3G24630	-1867
IM	PLT3	AT3G20620	83
IM	PLT3	AT1G08033	767
IM	PLT3	AT1G79040	1866
IM	PLT3	AT2G40490	-553
IM	PLT3	AT5G45630	2045
IM	PLT3	AT5G20770	448
IM	PLT3	AT4G06634	-3486
IM	PLT3	AT2G36854	-1815
IM	PLT3	AT4G05030	1117
IM	PLT3	AT5G60610	-1453
IM	PLT3	AT5G06250	274
IM	PLT3	AT1G63660	1914
IM	PLT3	AT1G73603	-1
IM	PLT3	AT4G01690	-2247
IM	PLT3	AT1G68800	-3530
IM	PLT3	AT3G46610	1905
IM	PLT3	AT2G30695	-1285
IM	PLT3	AT4G07666	-176
IM	PLT3	AT2G12020	-848
IM	PLT3	AT5G55920	105
IM	PLT3	AT5G44800	2424
IM	PLT3	AT5G55830	-1006
IM	PLT3	AT4G21430	-120
IM	PLT3	AT3G59410	-424
IM	PLT3	AT3G22480	-518
IM	PLT3	AT1G35215	801
IM	PLT3	AT5G49180	-663
IM	PLT3	AT3G32118	1011
IM	PLT3	AT4G38120	1995
IM	PLT3	AT5G03420	-53
IM	PLT3	AT3G57030	-355
IM	PLT3	AT1G21530	-1072
IM	PLT3	AT1G65060	-1399
IM	PLT3	AT3G49310	-1058
IM	PLT3	AT2G47800	3278
IM	PLT3	AT5G55131	623
IM	PLT3	AT1G05537	1081
IM	PLT3	AT4G03730	-151
IM	PLT3	AT5G39860	-212
IM	PLT3	AT5G28627	319
IM	PLT3	AT3G62900	919
IM	PLT3	AT4G34250	-1256
IM	PLT3	AT5G64640	920
IM	PLT3	AT2G09170	8
IM	PLT3	AT1G19830	3741
IM	PLT3	AT5G42310	1537
IM	PLT3	AT1G59630	2044
IM	PLT3	AT5G49360	499
IM	PLT3	AT1G73820	318
IM	PLT3	AT3G03555	472
IM	PLT3	AT3G17120	1199
IM	PLT3	AT2G36355	1386
IM	PLT3	AT3G58310	575
IM	PLT3	AT3G00670	-178
IM	PLT3	AT4G05390	1031
IM	PLT3	AT5G07660	3002
IM	PLT3	AT5G54800	706
IM	PLT3	AT4G16195	96
IM	PLT3	AT1G04780	-98
IM	PLT3	AT3G07835	798
IM	PLT3	AT3G07025	1215
IM	PLT3	AT5G11160	-347
IM	PLT3	AT3G54640	1127
IM	PLT3	AT1G05860	153
IM	PLT3	AT3G01635	1203
IM	PLT3	AT3G04365	850
IM	PLT3	AT3G24810	1508
IM	PLT3	AT1G23830	-362
IM	PLT3	AT2G39725	2019
IM	PLT3	AT1G73140	1633
IM	PLT3	AT1G74050	574
IM	PLT3	AT2G20650	2727
IM	PLT3	AT2G38995	1863
IM	PLT3	AT2G37740	1040
IM	PLT3	AT5G52580	2681
IM	PLT3	AT3G17920	324
IM	PLT3	AT2G45480	913
IM	PLT3	AT3G54850	213
IM	PLT3	AT5G38270	703
IM	PLT3	AT4G21560	-14
IM	PLT3	AT1G63460	-886
IM	PLT3	AT5G44630	-814
IM	PLT3	AT4G10960	226
IM	PLT3	AT4G02510	-35
IM	PLT3	AT1G51190	541
IM	PLT3	AT2G11600	-771
IM	PLT3	AT5G53490	-2106
IM	PLT3	AT1G74850	299
IM	PLT3	AT2G14755	-2779
IM	PLT3	AT4G23060	1268
IM	PLT3	AT2G19150	1444
IM	PLT3	AT1G27960	1088
IM	PLT3	AT1G08220	-1627
IM	PLT3	AT1G64130	1449
IM	PLT3	AT2G31970	4303
IM	PLT3	AT1G07477	-1691
IM	PLT3	AT2G10205	1399
IM	PLT3	AT2G20465	-884
IM	PLT3	AT5G65460	1420
IM	PLT3	AT2G15025	1485
IM	PLT3	AT3G24240	-2077
IM	PLT3	AT3G44450	-2571
IM	PLT3	AT3G59650	1599
IM	PLT3	AT4G01240	2086
IM	PLT3	AT4G27320	-1048
IM	PLT3	AT4G10790	2004
IM	PLT3	AT4G38510	2090
IM	PLT3	AT2G04870	2151
IM	PLT3	AT4G09731	1855
IM	PLT3	AT4G05250	-1206
IM	PLT3	AT5G28430	-128
IM	PLT3	AT5G26310	-2346
IM	PLT3	AT5G62330	951
IM	PLT3	AT5G00885	-266
IM	PLT3	AT2G06005	-770
IM	PLT3	AT1G08583	-123
IM	PLT3	AT2G10253	-2649
IM	PLT3	AT5G02680	546
IM	PLT3	AT5G55380	-1549
IM	PLT3	AT1G54620	1373
IM	PLT3	AT4G05570	340
IM	PLT3	AT1G14360	-643
IM	PLT3	AT5G28020	586
IM	PLT3	AT5G27740	-222
IM	PLT3	AT1G04927	-349
IM	PLT3	AT3G48057	-419
IM	PLT3	AT1G58561	8918
IM	PLT3	AT3G04340	3716
IM	PLT3	AT5G44460	76
IM	PLT3	AT1G79320	110
IM	PLT3	AT1G64290	444
IM	PLT3	AT3G31430	672
IM	PLT3	AT2G13620	1093
IM	PLT3	AT3G54130	-1517
IM	PLT3	AT2G11620	-779
IM	PLT3	AT3G25500	4656
IM	PLT3	AT5G00950	3338
IM	PLT3	AT2G33020	792
IM	PLT3	AT1G72600	298
IM	PLT3	AT2G19170	2086
IM	PLT3	AT4G09880	707
IM	PLT3	AT5G35830	510
IM	PLT3	AT2G19580	541
IM	PLT3	AT5G05580	394
IM	PLT3	AT1G63100	-603
IM	PLT3	AT1G34440	1557
IM	PLT3	AT1G04503	504
IM	PLT3	AT4G32100	35
IM	PLT3	AT5G33410	2091
IM	PLT3	AT2G02150	943
IM	PLT3	AT5G02750	-866
IM	PLT3	AT2G03830	-114
IM	PLT3	AT5G33251	-20
IM	PLT3	AT2G15740	-2500
IM	PLT3	AT5G17850	1541
IM	PLT3	AT4G39410	-2065
IM	PLT3	AT4G11610	649
IM	PLT3	AT3G31367	1760
IM	PLT3	AT1G34630	10
IM	PLT3	AT1G27340	1719
IM	PLT3	AT4G11790	4546
IM	PLT3	AT3G62330	-527
IM	PLT3	AT1G79690	3318
IM	PLT3	AT5G13820	2210
[truncated: 74,344 more rows]

## Sheet: Table S5
Table S5. Overlap between DAP-seq datasets. SAM = shoot apical meristem, IM = inflorescence meristem.
Dataset 1	Dataset 2	# overlapping peaks	% overlapping, dataset 1	% overlapping, dataset 2
PLT3-IM	PLT5-IM	1749	0.114463	0.817672
PLT3-IM	PLT7-IM	13813	0.903992	0.589568
PLT5-IM	PLT7-IM	1901	0.888733	0.0811388
PLT3-SAM	PLT5-SAM	521	0.0357535	0.840323
PLT3-SAM	PLT7-SAM	12680	0.870162	0.624569
PLT5-SAM	PLT7-SAM	538	0.867742	0.0264999
PLT3-IM	PLT3-SAM	10801	0.706872	0.741216
PLT5-IM	PLT5-SAM	549	0.256662	0.885484
PLT7-IM	PLT7-SAM	17997	0.768151	0.886464

## Sheet: Table S6
Table S6. pin1T600I phenotype segregation in Arabidopsis plt mutant backgrounds.
Parent genotype	Progeny generation	Affected count	Wild type count	Affected %	Wild type %
plt3 plt5 plt7 pin1T600I	BC2F4	81	0	100	0
plt3/+ pin1T600I	BC1F2 x Col-0 F3	0	77	0	100
plt5 plt7 pin1T600I	BC1F2 x Col-0 F3	0	83	0	100
plt3/+ plt5 plt7 pin1T600I line 1	BC1F2 x Col-0 F3	22	103	17.6	82.4
plt3/+ plt5 plt7 pin1T600I line 2	BC1F2 x Col-0 F3	30	88	25.4237	74.5763

## Sheet: Table S7
Table S7. pin1T600I phenotype-genotype correlation in Arabidopsis plt3/+ plt5 plt7.
		Genotype
Parent genotype	Phenotype	plt3/plt3	plt3/+	+/+	Total
plt3/+ plt5 plt7 pin1T600I line 1	Affected	12	0	0	12
	Wild type	0	27	18	45
plt3/+ plt5 plt7 pin1T600I line 2	Affected	22	0	0	22
	Wild type	0	22	16	38
Total	Affected	34	0	0	34
	Wild type	0	49	34	83
